# Supplementary material for: Effect of the environment microbiota on the flavour of light-flavour Baijiu during spontaneous fermentation
Source: Sci Rep. 2018 Feb 21;8:3396. doi: 10.1038/s41598-018-21814-y (PMC5821866; doi:10.1038/s41598-018-21814-y)
Supplement: Supplementary file 2 — Dataset 1 [file 41598_2018_21814_MOESM2_ESM.xlsx]

## Sheet: Supplementary Table Guide
Supplementary Table Guide:
Supplementary Table 1: Abbreviation list
Supplementary Table 2: VIP of PLS-DA model
Supplementary Table 3: O2PLS model between microbiota and flavor
Supplementary Table 4: O2PLS correlation matrix between microbiota and flavor
Supplementary Table 5: P-value for O2PLS correlation matrix between microbiota and flavor
Supplementary Table 6: O2PLS model between LAB and flavor
Supplementary Table 7: O2PLS correlation matrix between LAB and flavor
Supplementary Table 8: P-value for O2PLS correlation matrix between microbiota and flavor
Supplementary Table 9: Balst result of Lactobacillus

## Sheet: Table 1
Table 1: Abbreviation list for micoorganism and flavour
Code	Microorganism	Code	Microorganism	Code	Flavour	Code	Flavour
F1	Saccharomycopsis	F12	Hanseniaspora	A1	Ethanol	E1	Ethyl acetate
F2	Saccharomyces	F13	Cyberlindnera	A2	2-methyl-1-propanol	E2	Propanoic acid ethyl ester
F3	Rhizopus	F14	Epicoccum	A3	1-butanol	E3	Isobutyl acetate
F4	Pichia	F15	Lichtheimia	A4	3-methyl-1-butanol	E4	Butanoic acid ethyl ester
F5	Penicillium	F16	Alternaria	A5	1-pentanol	E5	3-methyl-1-butanol acetate
F6	Wickerhamomyces	F17	Talaromyces	A6	1-hexanol	E6	Pentanoic acid ethyl ester
F7	Fungi_norank	F18	Rhizomucor	A7	1-octen-3-ol	E7	Ethyl caproate
F8	Cladosporium	F19	Yamadazyma	A8	1-heptanol	E8	Ethyl lactate
F9	Aspergillus	F20	Monascus	A9	2-ethyl-1-hexanol	E9	Octanoic acid ethyl ester
F10	Mucor	F21	Debaryomyces	A10	1-Octanol	E10	2-hydroxy-4-methyl-pentanoic acid ethyl ester
F11	Kazachstania	F22	Xerochrysium	A11	2-Octen-1-ol	E11	Isoamyl lactate
B1	Lactobacillus	B37	Paracoccus	A12	1-Nonanol	E12	Diethyl malonate
B2	Pediococcus	B38	Achromobacter	A13	2-Furanmethanol	E13	Decanoic acid ethyl ester
B3	Streptomyces	B39	Ralstonia	A14	2-methyl-3-Octanol	E14	Benzoic acid ethyl ester
B4	Pseudomonas	B40	Enterococcus	A15	3-methylthio-1-Propanol	E15	Butanedioic acid diethyl ester
B5	Leuconostoc	B41	Nitrospira	A16	Geraniol	E16	Acetic acid phenylmethyl ester
B6	Bacillus	B42	Xanthomonas	A17	Benzyl alcohol	E17	Succinic acid butyl ethyl ester
B7	Rhodococcus	B43	Pisciglobus	A18	Phenylethyl alcohol	E18	Benzeneacetic acid ethyl ester
B8	Saccharopolyspora	B44	Thermoactinomyces	A19	3-phenylpropanol	E19	Dodecanoic acid, ethyl ester
B9	Staphylococcus	B45	Massilia	C1	Acetic acid	E20	2,2,4-Trimethyl-1,3-pentanediol diisobutyrate
B10	Corynebacterium_1	B46	Enhydrobacter	C2	2-methyl-propanoic acid	E21	Butanoic acid, butyl ester
B11	Cyanobacteria_norank	B47	Ktedonobacterales_unclassified	C3	3-methyl-butanoic acid	E22	Benzenepropanoic acid, ethyl ester
B12	Weissella	B48	Propionibacterium	C4	Hexanoic acid	E23	Butanedioic acid ethyl 3-methylbutyl ester
B13	Microbacterium	B49	Aureimonas	C5	2-Ethyl-hexoic acid	E24	Glutaric acid 3-heptyl isobutyl ester
B14	Kroppenstedtia	B50	Rubellimicrobium	C6	Heptanoic acid	E25	Tetradecanoic acid ethyl ester
B15	Brevibacterium	B51	Chryseobacterium	C7	Octanoic acid	E26	Diethyl suberate
B16	HSB_OF53-F07_norank	B52	Prevotella_9	C8	Nonanoic acid	E27	Decanoic acid ethyl ester
B17	Pantoea	B53	Saccharibacteria_norank	C9	n-decanoic acid	E28	2-ethyl-heptanoic acid
B18	Carnobacterium	B54	Brucellaceae_unclassified	C10	Benzoic acid	E29	Pentadecanoic acid ethyl ester
B19	Acinetobacter	B55	Rhodobacteraceae_unclassified	C11	Dodecanoic acid	E30	Diethyl azelate
B20	Novosphingobium	B56	Lactobacillaceae_unclassified	D1	Hexanal	E31	Isopropyl palmitate
B21	Acetobacter	B57	Curtobacterium	D2	Furfural	E32	Ethyl palmitate
B22	Brachybacterium	B58	Acidobacteriaceae_Subgroup_1_uncultured	D3	Nonanal	E33	Ethyl 9-hexadecenoate
B23	Kocuria	B59	Cetobacterium	D4	Benzaldehyde	E34	Ethyl hydrogen succinate
B24	Sphingomonas	B60	Rheinheimera	D5	Benzeneacetaldehyde	E35	Octadecanoic acid ethyl ester
B25	Gluconobacter	B61	Clostridium_sensu_stricto_1	P1	2-methoxy-Phenol	E36	Ethyl oleate
B26	Actinopolysporaceae_norank	B62	FCPS473_norank	P2	Butylated hydroxytoluene	E37	Ethyl linoleate
B27	Brevinema	B63	Anaerolineaceae_uncultured	P3	2-methoxy-5-methylphenol	K1	Acetoin
B28	SBR2076_norank	B64	JG37-AG-4_norank	P4	Phenol	K2	Isophorone
B29	Methylobacterium	B65	Reyranella	P5	4-ethyl-2-methoxy-phenol	K3	3-methyl-2(5H)-furanone
B30	Escherichia-Shigella	B66	Sphingobacteriales_unclassified	P6	4,6-di-tert-Butyl-m-cresol	K4	4-hydroxy-3-methylacetophenone
B31	Mitochondria_norank	B67	Curvibacter	P7	4-ethyl-phenol	K5	2,3-dihydro-benzofuran
B32	Sporolactobacillus	B68	Acidobacteria_norank	P8	2,4-Di-tert-butylphenol	O1	Tetramethyl-pyrazine
B33	Deinococcus	B69	Lachnospiraceae_NK4A136_group			O2	Isochroman
B34	Promicromonosporaceae_unclassified	B70	Acidothermus
B35	Streptococcus	B71	GAL15_norank
B36	Rhizobium			Ppt	OTU1398 (99% 16S rRNA gene similarity with Pediococcus pentosaceus)
Lhl	OTU363 (99% 16S rRNA gene similarity with Lactobacillus hilgardii			Lpn	OTU771 (99% 16S rRNA gene similarity with Lactobacillus pontis)
Lac	OTU468 (99% 16S rRNA gene similarity with Lactobacillus acetotolerans)			Lcs	OTU879 (99% 16S rRNA gene similarity with Lactobacillus casei)
Lbr	OTU761 (99% 16S rRNA gene similarity with Lactobacillus brevis)			Lmn	OTU292 (99% 16S rRNA gene similarity with Lactobacillus manihotivorans)
Ppr	OTU887 (99% 16S rRNA gene similarity with Pediococcus parvulus)			Lcn	OTU232 (99% 16S rRNA gene similarity with Lactobacillus coryniformis subsp. torquens）
Lpl	OTU686 (99% 16S rRNA gene similarity with Lactobacillus plantarum)			Lrs	OTU77 (99% 16S rRNA gene similarity with Lactobacillus rossiae)
Lpr	OTU726 (98% 16S rRNA gene similarity with Lactobacillus parabuchneri)			Ldb	OTU1031 (99% 16S rRNA gene similarity with Lactobacillus delbrueckii subsp. bulgaricus ND02）
Lsf	OTU371 (99% 16S rRNA gene similarity with Lactobacillus sanfranciscensis TMW 1.1304)			Lap	OTU339 (99% 16S rRNA gene similarity with Lactobacillus acidipiscis）
Lcr	OTU1278 (99% 16S rRNA gene similarity with Lactobacillus crustorum)			Lsh	OTU582 (99% 16S rRNA gene similarity with Lactobacillus sharpeae）
Lsk	OTU647 (99% 16S rRNA gene similarity with Lactobacillus sakei)			Lfm	OTU66 (99% 16S rRNA gene similarity with Lactobacillus fermentum）

## Sheet: Table 2
Table 2: VIP of PLS-DA model
Code of Flavour	VIP
E1	3.58883
E15	3.4358
A1	3.41077
E32	2.77822
E37	2.22319
E8	2.22158
E36	1.89408
A4	1.83357
A18	1.80368
E10	1.74082
E11	1.30528
E5	1.2095
E7	1.10887
E20	1.09633
O2	1.07396
A2	0.922758
A7	0.907652
E19	0.808672
E14	0.779923
E25	0.770077
E9	0.736132
E33	0.721124
E13	0.705347
P5	0.704797
E23	0.666932
A17	0.654296
K5	0.649412
E22	0.584514
D4	0.569462
C1	0.518549
A6	0.498509
C4	0.497802
P3	0.480753
E2	0.472062
D5	0.466995
P7	0.448048
P8	0.432798
O1	0.426488
E30	0.426014
E17	0.414415
C7	0.3939
E29	0.380333
A14	0.377307
A11	0.368646
C11	0.362088
E6	0.354369
E34	0.354041
E21	0.352688
P1	0.347839
E18	0.345283
C8	0.341429
D1	0.340301
E4	0.318788
A10	0.31647
K4	0.313429
E35	0.311774
P2	0.301724
E3	0.29929
C9	0.294743
A13	0.268953
P6	0.24821
A16	0.243623
E31	0.24194
A9	0.241701
A8	0.235048
A15	0.226204
E26	0.21606
A19	0.208903
P4	0.208742
D2	0.200477
C5	0.197833
K3	0.185818
C10	0.18067
D3	0.178157
C2	0.176008
C3	0.169643
K2	0.167982
E16	0.159808
C6	0.146187
E24	0.138185
E12	0.137405
A3	0.12305
A5	0.122443
A12	0.114299
E27	0.105659
K1	0.10293
E28	0.0692387

## Sheet: Table 3
Table 3: O2PLS model between microbiota and flavor
Component	R2X	R2X(cum)	R2(cum)	Q2(cum)	R2Y	R2Y(cum)	Significance
Model		0.854	0.678	0.646		0.936
Predictive		0.69	0.678	0.646		0.817
P1	0.622	0.622	0.661	0.643	0.767	0.767	R1
P2	0.068	0.69	0.678	0.646	0.0507	0.817	R1
Orthogonal in X(PCA)		0.164	0
O1	0.108	0.108	0				R1
O2	0.0564	0.164	0				R2
Orthogonal in Y(OPLS)						0.119
O1					0.119	0.119
Comments:
*R2X--Fraction of the sum of squares of all X variables explained by this component
*R2X(cum)--Cumulative R2X up to the specified component
*R2(cum)--Cumulative R2 up to the specified component
*Q2(cum)--Cumulative Q2 up to the specified component.
*R2Y--Fraction of the sum of squares of Y variables explained by this component
*R2Y(cum)--Cumulative R2Y up to the specified component
*Significance--Significance level for the model component by cross validation rules:R1, R2.

## Sheet: Table 4
Table 4: O2PLS correlation matrix between microbiota and flavor
	A1	A2	A3	A4	A5	A6	A7	A8	A9	A10	A11	A12	A13	A14	A15	A16	A17	A18	A19	C1	C2	C3	C4	C5	C6	C7	C8	C9	C10	C11	E1	E2	E3	E4	E5	E6	E7	E8	E9	E10	E11	E12	E13	E14	E15	E16	E17	E18	E19
F1	-0.71557	-0.58381	-0.573161	-0.681375	-0.415062	-0.556853	-0.021409	-0.645878	-0.431136	-0.57769	-0.31968	-0.455171	-0.302189	-0.565603	-0.450524	-0.095813	-0.45482	-0.710412	-0.520065	-0.636764	0.217298	0.321099	-0.685026	-0.0227696	-0.27295	-0.702141	-0.558459	-0.582747	-0.263207	-0.363379	-0.713291	0.543528	-0.587394	-0.514941	-0.731085	-0.479846	-0.758446	-0.422035	-0.633677	-0.44443	-0.469371	-0.367252	-0.565179	-0.646683	-0.538875	-0.534767	-0.36062	-0.606976	-0.595057
F2	0.860734	0.809728	0.685266	0.876948	0.641448	0.836321	0.190741	0.814192	0.58542	0.732968	0.525404	0.536362	0.375459	0.654898	0.542262	0.200202	0.67248	0.876982	0.69765	0.743831	-0.0998237	-0.469137	0.779339	0.140387	0.422059	0.856208	0.752074	0.682253	0.26125	0.40034	0.881759	-0.696174	0.819822	0.70873	0.892671	0.663591	0.867854	0.481268	0.713045	0.50511	0.555341	0.398956	0.64933	0.779734	0.6558	0.679228	0.468961	0.736872	0.677051
F3	-0.519394	-0.559712	-0.378292	-0.581551	-0.546622	-0.682621	-0.202798	-0.533411	-0.431097	-0.446641	-0.395762	-0.309233	-0.188723	-0.367488	-0.360198	-0.173782	-0.474389	-0.549516	-0.438811	-0.407422	-0.118801	0.373392	-0.456528	-0.218477	-0.33071	-0.548681	-0.560567	-0.402285	-0.0844262	-0.201337	-0.564138	0.281247	-0.592508	-0.4914	-0.556883	-0.473587	-0.506557	-0.228995	-0.414708	-0.257142	-0.304303	-0.224189	-0.39772	-0.505843	-0.394433	-0.405205	-0.282417	-0.439881	-0.406623
F4	-0.521497	-0.599624	-0.417165	-0.595915	-0.558079	-0.708507	-0.248608	-0.56731	-0.44233	-0.481023	-0.446231	-0.330011	-0.203199	-0.367653	-0.376623	-0.185393	-0.539175	-0.568843	-0.493676	-0.432843	-0.106867	0.361854	-0.456566	-0.197963	-0.357253	-0.553617	-0.544091	-0.405965	-0.0923542	-0.184052	-0.569828	0.370174	-0.618802	-0.522839	-0.564482	-0.497367	-0.501029	-0.255761	-0.403604	-0.269746	-0.318675	-0.198458	-0.390392	-0.502987	-0.403037	-0.457299	-0.317801	-0.46087	-0.399694
F5	0.341572	0.203863	0.25638	0.210057	0.221137	0.235497	-0.275934	0.3054	0.237468	0.343365	0.0989274	-0.0494301	0.151767	0.541881	-0.253878	0.576756	0.20568	0.275474	0.243987	0.346597	-0.278756	-0.164813	0.201076	-0.0517913	0.243968	0.220506	0.140602	0.104362	0.129902	0.0303981	0.289461	-0.202472	0.192407	0.290261	0.205968	0.318542	0.198023	0.189946	0.322	0.240662	0.384836	0.419081	0.398806	0.425531	0.425485	0.245482	0.352689	0.480589	0.402909
F6	-0.426396	-0.465252	-0.366217	-0.459391	-0.357388	-0.456671	-0.183982	-0.418434	-0.319654	-0.40232	-0.36683	-0.282322	-0.232282	-0.308168	-0.275994	-0.143765	-0.419733	-0.439329	-0.421762	-0.399733	0.0932673	0.297273	-0.320539	-0.0798604	-0.234359	-0.436238	-0.400081	-0.326984	-0.138264	-0.194709	-0.441757	0.833299	-0.485258	-0.390379	-0.448545	-0.361607	-0.390804	-0.260671	-0.294874	-0.265079	-0.292004	-0.155261	-0.272766	-0.349957	-0.329587	-0.380606	-0.271794	-0.373108	-0.282738
F7	-0.216379	-0.284052	-0.205267	-0.281652	-0.197623	-0.220785	-0.21398	-0.210491	-0.257035	-0.203088	-0.261601	-0.191708	-0.213734	-0.110329	-0.275169	0.25674	-0.275679	-0.251285	-0.277608	-0.214947	0.0225183	0.253581	-0.316287	-0.196317	-0.250821	-0.278874	-0.295407	-0.237936	-0.0425261	-0.121211	-0.235707	0.349369	-0.229743	-0.139496	-0.251676	-0.174133	-0.247716	-0.15109	-0.139461	-0.152402	-0.156106	-0.0812401	-0.0739963	-0.116128	-0.112999	-0.224745	-0.0843397	-0.146238	-0.0689166
F9	-0.40069	-0.511777	-0.361098	-0.499822	-0.459626	-0.581501	-0.254868	-0.447285	-0.354016	-0.407896	-0.415381	-0.314569	-0.177001	-0.273266	-0.33415	-0.131302	-0.467822	-0.455512	-0.43953	-0.371707	-0.123464	0.255061	-0.370468	-0.155919	-0.297214	-0.466003	-0.438683	-0.339708	-0.128161	-0.210802	-0.471096	0.279009	-0.525009	-0.442443	-0.461409	-0.373587	-0.384452	-0.25275	-0.252554	-0.263837	-0.291179	-0.104761	-0.224152	-0.34736	-0.323616	-0.38655	-0.285687	-0.3493	-0.244018
F10	-0.370423	-0.345042	-0.342306	-0.362403	-0.179062	-0.186188	-0.159955	-0.319423	-0.214433	-0.32678	-0.310952	-0.23439	-0.232612	-0.274158	-0.23232	-0.0809706	-0.293914	-0.362545	-0.35356	-0.344659	0.265458	0.103915	-0.298162	0.235269	-0.0694222	-0.342745	-0.225087	-0.264277	-0.144673	-0.162609	-0.361344	0.570544	-0.325233	-0.262152	-0.375786	-0.259086	-0.356879	-0.255826	-0.28244	-0.247796	-0.258641	-0.15567	-0.243965	-0.252821	-0.272148	-0.311514	-0.211772	-0.321872	-0.242701
F11	-0.0764334	-0.0438229	-0.0546131	-0.0242241	0.125051	0.066247	-0.126929	0.0506626	0.0409025	-0.0842533	0.00281833	0.0443868	-0.177241	-0.134079	0.26756	-0.0832784	-0.0366353	-0.0484835	-0.0363454	-0.0230627	-0.126336	-0.109454	-0.0425777	-0.104468	-0.0831975	0.129841	0.113862	-0.00628792	-0.0689244	-0.077955	0.0133634	-0.114015	0.0895699	-0.0559901	-0.0204039	-0.049092	-0.0339545	-0.0960599	-0.0703487	-0.0411242	-0.0631892	-0.0555998	-0.0344778	-0.0190078	-0.0698884	-0.0678976	-0.0539609	-0.0683989	-0.0343829
F12	-0.252185	-0.269849	-0.274656	-0.230337	-0.171935	-0.175373	-0.119251	-0.239275	-0.108006	-0.290034	-0.260491	-0.157181	-0.157606	-0.210967	-0.149454	-0.122106	-0.260263	-0.239405	-0.299796	-0.283807	0.105956	0.0847146	-0.194464	0.0330361	-0.12709	-0.283235	-0.217631	-0.178912	-0.139698	-0.186481	-0.285162	0.359007	-0.301507	-0.264579	-0.264005	-0.18013	-0.226521	-0.232617	-0.113761	-0.236802	-0.24614	-0.110593	-0.0860315	-0.153914	-0.227068	-0.275452	-0.218593	-0.243872	-0.0941373
F13	-0.189809	-0.218816	-0.108183	-0.213344	-0.148371	-0.214792	-0.124575	-0.156039	-0.180624	-0.116822	-0.224082	-0.0961495	-0.113276	-0.109528	-0.128463	-0.0369667	-0.173618	-0.20307	-0.157711	-0.154287	-0.0076594	0.350372	-0.133519	-0.165213	-0.153374	-0.212413	-0.229316	-0.15693	0.00442744	0.00549762	-0.17935	0.152716	-0.208614	-0.137559	-0.18786	-0.120582	-0.133013	-0.034439	-0.133407	-0.0522835	-0.0708868	-0.138307	-0.159436	-0.171146	-0.14278	-0.117198	-0.0909157	-0.135875	-0.169395
F15	0.242353	0.164672	0.093602	0.223593	0.272182	0.293428	-0.162504	0.350646	0.474816	0.11725	0.212771	0.0123462	-0.128929	0.278072	0.109684	0.0315566	0.0610489	0.290804	0.0463641	0.124782	-0.0731831	-0.024562	0.226507	0.331497	0.0747365	0.149958	0.166517	0.0251492	-0.0748707	-0.0380092	0.268706	-0.296239	0.268598	0.167458	0.310154	0.2307	0.366233	-0.0641313	0.361441	-0.0426436	-0.0216829	0.305636	0.458307	0.417827	0.101978	0.148006	0.0022712	0.237701	0.392364
F17	0.0391169	0.0141456	-0.00369793	-0.0322906	-0.0321982	0.11066	-0.174605	0.154457	-0.155058	0.0982624	0.198582	0.0481466	-0.13586	0.172509	-0.0752125	0.656352	0.0294644	0.0623304	-0.0038583	0.0282386	-0.193721	-0.000935088	-0.194168	-0.00872613	-0.202667	-0.0420109	-0.00297529	-0.0464656	-0.103483	-0.155419	0.092901	-0.0877867	0.207622	0.230756	0.0732028	0.135389	0.0198651	-0.0859344	0.00609099	-0.0762852	-0.0379121	0.138814	0.133206	0.244075	0.21665	0.112665	0.284052	0.139493	0.192989
F18	-0.228268	-0.272642	-0.159163	-0.273701	-0.238134	-0.334177	-0.189008	-0.247352	-0.153307	-0.21198	-0.158285	-0.179743	-0.0644904	-0.1125	-0.222299	-0.103113	-0.247873	-0.248091	-0.219176	-0.120775	-0.0438037	0.230342	-0.206516	-0.06115	-0.124769	-0.246694	-0.252518	-0.193557	-0.00316158	-0.0561552	-0.251012	0.106996	-0.280455	-0.229675	-0.256208	-0.236236	-0.236726	-0.0991065	-0.175727	-0.110752	-0.130734	-0.0174267	-0.137881	-0.203987	-0.161879	-0.189411	-0.121493	-0.163911	-0.144331
F22	-0.117558	-0.113706	-0.0708042	-0.152656	-0.16122	-0.109626	-0.0943043	-0.0568802	-0.181732	-0.0432593	0.00723349	-0.0110599	-0.115965	-0.032609	-0.086314	0.283423	-0.0678649	-0.106321	-0.076762	-0.0986473	-0.183724	0.214316	-0.148502	-0.157039	-0.10242	-0.162005	-0.14946	-0.128734	-0.0612682	-0.110813	-0.092611	0.0256732	-0.0395521	0.0326073	-0.101257	-0.0084757	-0.133885	-0.0740977	-0.137423	-0.0963888	-0.0781746	-0.0629904	-0.0860375	-0.0409085	0.0269343	-0.0071514	0.131881	-0.0501643	-0.0560828
B1	0.803743	0.864647	0.780332	0.826299	0.753494	0.856291	0.272373	0.858266	0.580526	0.85246	0.669977	0.482736	0.439392	0.687629	0.411807	0.405159	0.824614	0.819524	0.845139	0.80732	-0.042007	-0.452791	0.646246	0.12638	0.498211	0.832528	0.650687	0.548694	0.381739	0.430307	0.865984	-0.742605	0.894102	0.818374	0.826778	0.688615	0.71716	0.602892	0.488795	0.614758	0.673879	0.34119	0.461926	0.655358	0.709842	0.814781	0.65024	0.772157	0.489606
B2	0.429892	0.361039	0.135375	0.46211	0.190342	0.378474	0.180237	0.188628	0.343494	0.090739	0.18326	0.285738	0.0272705	0.0992189	0.504952	-0.116037	0.193429	0.460027	0.159143	0.223673	0.00654647	-0.0793633	0.458531	0.0962895	0.24332	0.356258	0.59354	0.465345	-0.197216	-0.0209483	0.370054	-0.340376	0.326574	0.161977	0.482801	0.330454	0.468465	-0.0320363	0.539588	-0.0513022	-0.00893021	0.0593522	0.489102	0.433316	0.139597	0.152272	-0.061472	0.214765	0.459751
B3	-0.741461	-0.760393	-0.641367	-0.765918	-0.659184	-0.800459	-0.210806	-0.730904	-0.555017	-0.683332	-0.534891	-0.457537	-0.320772	-0.572229	-0.473071	-0.285047	-0.688731	-0.767564	-0.686207	-0.695246	0.0428121	0.455369	-0.626101	-0.149999	-0.45057	-0.763463	-0.686419	-0.567408	-0.240559	-0.326892	-0.783985	0.53978	-0.783651	-0.683685	-0.774296	-0.630877	-0.693142	-0.458066	-0.534479	-0.467576	-0.525816	-0.299604	-0.505199	-0.656516	-0.600252	-0.675542	-0.49575	-0.670597	-0.523467
B4	-0.559721	-0.629039	-0.492589	-0.613255	-0.539926	-0.654753	-0.290992	-0.537107	-0.433357	-0.521523	-0.471836	-0.38761	-0.283963	-0.376572	-0.33374	-0.220815	-0.569649	-0.577019	-0.548482	-0.491791	-0.126296	0.440004	-0.400073	-0.15572	-0.331349	-0.566193	-0.504288	-0.387254	-0.241857	-0.287729	-0.587291	0.448495	-0.642861	-0.567294	-0.589078	-0.460524	-0.478231	-0.385755	-0.322409	-0.370049	-0.383293	-0.154815	-0.293184	-0.428215	-0.445055	-0.516023	-0.38961	-0.46919	-0.308034
B5	-0.727024	-0.747077	-0.629886	-0.739064	-0.541478	-0.687712	-0.290129	-0.6778	-0.505662	-0.678471	-0.57408	-0.446619	-0.362051	-0.556663	-0.412259	-0.289942	-0.66653	-0.734666	-0.692733	-0.653899	0.122887	0.304579	-0.586786	-0.0730177	-0.417688	-0.695371	-0.619333	-0.547023	-0.24402	-0.327535	-0.74455	0.755021	-0.762273	-0.65941	-0.753828	-0.60099	-0.661385	-0.455189	-0.519145	-0.451902	-0.508457	-0.280943	-0.481695	-0.593752	-0.583425	-0.658806	-0.48383	-0.645116	-0.4991
B6	-0.710537	-0.745887	-0.648015	-0.739951	-0.595303	-0.710749	-0.259759	-0.678517	-0.527346	-0.663708	-0.550828	-0.449727	-0.306052	-0.515133	-0.511318	-0.273348	-0.674493	-0.731242	-0.698659	-0.682793	0.0979546	0.248645	-0.622328	-0.062803	-0.464673	-0.734727	-0.643006	-0.544847	-0.247999	-0.343683	-0.759382	0.689074	-0.768334	-0.653448	-0.75892	-0.582927	-0.650868	-0.46611	-0.46632	-0.470206	-0.527422	-0.205751	-0.426736	-0.563117	-0.560972	-0.682524	-0.490882	-0.618743	-0.441342
B7	-0.499854	-0.539878	-0.427263	-0.532584	-0.470641	-0.570426	-0.223547	-0.477229	-0.3925	-0.474603	-0.39549	-0.298123	-0.30181	-0.387524	-0.249556	-0.187899	-0.492237	-0.518941	-0.472066	-0.468638	-0.141792	0.25362	-0.462471	-0.203226	-0.395873	-0.481761	-0.462153	-0.368692	-0.174751	-0.247718	-0.510528	0.428867	-0.519805	-0.4815	-0.512101	-0.434051	-0.454728	-0.320008	-0.349532	-0.313985	-0.352531	-0.189562	-0.317519	-0.426196	-0.397008	-0.450976	-0.326913	-0.444312	-0.328913
B8	-0.638253	-0.677831	-0.55899	-0.672254	-0.665306	-0.671667	-0.243609	-0.635635	-0.531717	-0.595237	-0.520694	-0.339442	-0.359208	-0.484881	-0.339749	-0.260124	-0.616924	-0.644094	-0.615293	-0.613811	0.0279937	0.428454	-0.496091	-0.10008	-0.380502	-0.656222	-0.559108	-0.371623	-0.219118	-0.279014	-0.677818	0.722056	-0.699835	-0.594843	-0.657572	-0.541516	-0.572238	-0.411865	-0.413467	-0.421427	-0.460559	-0.27702	-0.38706	-0.50557	-0.508701	-0.57509	-0.418328	-0.567207	-0.370365
B9	-0.664466	-0.685265	-0.575214	-0.681691	-0.603027	-0.745457	-0.202592	-0.654358	-0.485189	-0.608664	-0.468168	-0.391715	-0.270144	-0.502571	-0.436312	-0.248737	-0.617678	-0.689934	-0.603134	-0.620404	-0.0650096	0.368175	-0.595195	-0.1775	-0.4486	-0.689899	-0.630846	-0.517673	-0.206548	-0.30446	-0.700506	0.378786	-0.696051	-0.624341	-0.691633	-0.564049	-0.622562	-0.401116	-0.481229	-0.408642	-0.46271	-0.25904	-0.458483	-0.596446	-0.527804	-0.60464	-0.43344	-0.596098	-0.474421
B10	-0.712584	-0.73801	-0.608344	-0.737683	-0.652484	-0.797081	-0.224095	-0.703294	-0.530265	-0.652885	-0.520428	-0.437756	-0.30272	-0.537608	-0.463104	-0.260766	-0.667133	-0.740708	-0.653238	-0.662182	-0.0160123	0.475543	-0.6219	-0.175496	-0.455719	-0.736727	-0.682204	-0.551487	-0.217431	-0.313074	-0.749053	0.437614	-0.752192	-0.664692	-0.742433	-0.6114	-0.669871	-0.423483	-0.525861	-0.432698	-0.490028	-0.280974	-0.497494	-0.643973	-0.566583	-0.637267	-0.460699	-0.638345	-0.514383
B11	-0.69103	-0.715184	-0.584521	-0.712628	-0.613607	-0.754613	-0.237928	-0.6836	-0.513926	-0.63151	-0.517505	-0.42275	-0.292819	-0.520047	-0.435271	-0.257772	-0.650455	-0.71583	-0.638728	-0.607444	0.0264235	0.470658	-0.614922	-0.113044	-0.430738	-0.706184	-0.650159	-0.519108	-0.211869	-0.286725	-0.721589	0.404641	-0.71778	-0.638585	-0.714896	-0.593277	-0.641421	-0.410593	-0.50233	-0.418492	-0.473277	-0.269191	-0.473659	-0.615048	-0.547199	-0.614997	-0.446145	-0.613821	-0.487944
B12	-0.659561	-0.65871	-0.576497	-0.669435	-0.462194	-0.554598	-0.220942	-0.636109	-0.414312	-0.600978	-0.534417	-0.420155	-0.327366	-0.499374	-0.416941	-0.247806	-0.583544	-0.669614	-0.632312	-0.604168	0.207093	0.132542	-0.5394	0.134759	-0.279243	-0.646406	-0.525192	-0.487304	-0.217371	-0.234514	-0.676288	0.747409	-0.665471	-0.550526	-0.689341	-0.535131	-0.610225	-0.407914	-0.482449	-0.409501	-0.454505	-0.264499	-0.451825	-0.523794	-0.524211	-0.593589	-0.431927	-0.581709	-0.462484
B13	-0.271372	-0.287576	-0.221655	-0.282789	-0.239786	-0.293101	-0.130933	-0.241352	-0.208821	-0.252186	-0.213006	-0.143871	-0.192279	-0.213574	-0.0909059	-0.104802	-0.260126	-0.274677	-0.245271	-0.244672	-0.125933	0.13296	-0.243666	-0.14128	-0.219179	-0.231077	-0.232042	-0.18458	-0.0910709	-0.133291	-0.257069	0.342848	-0.262312	-0.252427	-0.265057	-0.233738	-0.238988	-0.168869	-0.19573	-0.159125	-0.181589	-0.107157	-0.17618	-0.225636	-0.209016	-0.232918	-0.166073	-0.23726	-0.17933
B14	-0.52184	-0.552217	-0.499611	-0.544324	-0.374688	-0.458648	-0.210823	-0.473183	-0.350705	-0.503209	-0.419409	-0.363083	-0.263773	-0.376592	-0.379731	-0.212592	-0.4949	-0.530088	-0.541848	-0.536496	0.128889	0.128166	-0.422933	-0.0256438	-0.326888	-0.541984	-0.442417	-0.413083	-0.22384	-0.267948	-0.556783	0.681799	-0.574105	-0.478732	-0.566024	-0.407102	-0.464347	-0.383747	-0.305318	-0.381154	-0.417249	-0.144631	-0.267462	-0.361004	-0.435366	-0.525897	-0.400656	-0.446236	-0.28556
B15	-0.572156	-0.596369	-0.491557	-0.593844	-0.538942	-0.666408	-0.195074	-0.573792	-0.43551	-0.52483	-0.405415	-0.342185	-0.232171	-0.431954	-0.377542	-0.211063	-0.538897	-0.599899	-0.519501	-0.52104	-0.050959	0.321475	-0.557078	-0.138112	-0.427524	-0.602911	-0.559448	-0.445823	-0.175172	-0.257318	-0.609563	0.164612	-0.598356	-0.550337	-0.597399	-0.493242	-0.540013	-0.340606	-0.422247	-0.348538	-0.395599	-0.225112	-0.401424	-0.526885	-0.45623	-0.514671	-0.370584	-0.514756	-0.415358
B17	-0.557203	-0.607856	-0.466184	-0.608506	-0.568673	-0.680464	-0.215206	-0.557511	-0.437162	-0.513669	-0.444093	-0.354198	-0.263876	-0.406932	-0.35175	-0.201149	-0.553352	-0.583586	-0.525003	-0.506289	-0.124663	0.4745	-0.42628	-0.198949	-0.32402	-0.571013	-0.538447	-0.420838	-0.170775	-0.239013	-0.584472	0.391892	-0.613769	-0.529201	-0.578831	-0.491594	-0.510862	-0.331089	-0.393381	-0.337391	-0.379208	-0.206148	-0.368579	-0.493694	-0.435068	-0.492135	-0.355757	-0.491976	-0.381325
B18	-0.316128	-0.360973	-0.275516	-0.364039	-0.358016	-0.42886	-0.126424	-0.346983	-0.279937	-0.307695	-0.249772	-0.210137	-0.148563	-0.249434	-0.214439	-0.121379	-0.326355	-0.351725	-0.30828	-0.314725	-0.0650774	0.111857	-0.324029	-0.0984746	-0.274012	-0.353534	-0.326115	-0.257831	-0.100228	-0.144845	-0.362214	0.054934	-0.368798	-0.330135	-0.349663	-0.296737	-0.309915	-0.195625	-0.24036	-0.202372	-0.228179	-0.130052	-0.227346	-0.306562	-0.264601	-0.293435	-0.213893	-0.300248	-0.237138
B19	-0.649061	-0.668641	-0.529458	-0.668819	-0.54568	-0.682443	-0.207897	-0.604758	-0.480694	-0.589375	-0.482991	-0.43105	-0.343909	-0.488166	-0.397948	-0.271357	-0.609412	-0.669741	-0.608452	-0.606153	0.0396929	0.338581	-0.569831	-0.142335	-0.474723	-0.637057	-0.607373	-0.510648	-0.218881	-0.280929	-0.663693	0.605589	-0.68101	-0.584279	-0.668677	-0.555968	-0.573582	-0.400495	-0.443638	-0.398514	-0.452887	-0.201414	-0.408128	-0.553669	-0.527195	-0.582566	-0.44815	-0.570174	-0.4418
B20	-0.341687	-0.347929	-0.276902	-0.340939	-0.25926	-0.329257	-0.16051	-0.287613	-0.228096	-0.317874	-0.257503	-0.163995	-0.241546	-0.287452	-0.0696542	-0.139879	-0.311717	-0.341187	-0.299127	-0.299269	-0.158214	0.157056	-0.273807	-0.170034	-0.225313	-0.254674	-0.249635	-0.228337	-0.115504	-0.165896	-0.31091	0.321586	-0.298722	-0.305857	-0.326534	-0.290433	-0.302432	-0.214569	-0.259087	-0.19537	-0.227082	-0.149874	-0.23253	-0.283787	-0.264669	-0.293815	-0.207341	-0.302742	-0.236367
B21	-0.422958	-0.375904	-0.36576	-0.400047	-0.174387	-0.241541	-0.0409429	-0.383018	-0.20966	-0.382614	-0.32107	-0.299439	-0.17112	-0.34019	-0.261822	-0.176226	-0.308646	-0.409402	-0.392424	-0.394602	0.323791	-0.0591243	-0.291294	0.174611	-0.0749012	-0.394964	-0.30033	-0.325243	-0.148257	-0.156009	-0.436432	0.686303	-0.421449	-0.331745	-0.4488	-0.317817	-0.408848	-0.270101	-0.337789	-0.273632	-0.309576	-0.188808	-0.309217	-0.331187	-0.347245	-0.373549	-0.284067	-0.383411	-0.319298
B22	-0.604953	-0.645024	-0.516915	-0.642658	-0.594262	-0.724713	-0.22467	-0.613901	-0.474491	-0.560436	-0.451905	-0.3708	-0.261892	-0.45463	-0.396134	-0.222352	-0.583036	-0.637651	-0.559615	-0.554765	-0.0701411	0.353708	-0.567428	-0.161716	-0.441436	-0.63812	-0.594108	-0.468688	-0.184031	-0.271129	-0.648737	0.213018	-0.65146	-0.587906	-0.635451	-0.529256	-0.570315	-0.359246	-0.444076	-0.368496	-0.417108	-0.236722	-0.420629	-0.554649	-0.48161	-0.542162	-0.39099	-0.54474	-0.434999
B23	-0.521417	-0.562587	-0.451214	-0.556583	-0.507236	-0.622214	-0.196605	-0.53616	-0.408912	-0.49205	-0.400153	-0.326318	-0.220054	-0.396785	-0.3465	-0.189943	-0.509053	-0.554656	-0.49361	-0.487606	-0.0299154	0.273694	-0.50291	-0.125127	-0.389836	-0.55721	-0.519948	-0.409846	-0.160037	-0.235948	-0.565708	0.246422	-0.573357	-0.512893	-0.556561	-0.462343	-0.499191	-0.312563	-0.390608	-0.320706	-0.362969	-0.206771	-0.369196	-0.481679	-0.419903	-0.473016	-0.339653	-0.475619	-0.380569
B24	-0.714084	-0.739196	-0.622246	-0.73152	-0.611575	-0.748588	-0.275343	-0.679299	-0.481755	-0.671797	-0.5384	-0.413565	-0.37839	-0.560636	-0.374303	-0.263569	-0.673648	-0.733103	-0.663081	-0.659611	-0.118825	0.36591	-0.6428	-0.14075	-0.452554	-0.692938	-0.631444	-0.544453	-0.247458	-0.341449	-0.723655	0.417452	-0.699814	-0.657695	-0.722535	-0.607212	-0.655118	-0.452129	-0.518516	-0.447581	-0.504925	-0.287025	-0.477393	-0.613307	-0.571038	-0.640275	-0.46567	-0.640666	-0.496471
B25	-0.252932	-0.239253	-0.226517	-0.236063	-0.0732983	-0.129181	-0.0639665	-0.219394	-0.115515	-0.240458	-0.224999	-0.172312	-0.0817548	-0.197527	-0.172476	-0.0978881	-0.193818	-0.239624	-0.254701	-0.230326	0.214907	-0.0722995	-0.115246	0.0602948	-0.0230581	-0.221616	-0.181436	-0.205126	-0.081617	-0.117202	-0.260104	0.676503	-0.300757	-0.202554	-0.281912	-0.188989	-0.243815	-0.153301	-0.194398	-0.154523	-0.174051	-0.10316	-0.182912	-0.177859	-0.203351	-0.23627	-0.170389	-0.225331	-0.188667
B26	-0.593554	-0.608951	-0.507786	-0.620812	-0.486874	-0.563108	-0.190392	-0.587389	-0.412858	-0.537368	-0.48073	-0.380706	-0.293382	-0.440832	-0.38584	-0.20399	-0.547551	-0.611964	-0.568693	-0.55294	0.156262	0.332419	-0.465952	0.0445475	-0.249411	-0.600526	-0.5067	-0.433565	-0.186203	-0.207154	-0.612692	0.70674	-0.610255	-0.498116	-0.619812	-0.497284	-0.551481	-0.357797	-0.434071	-0.364422	-0.405269	-0.232113	-0.405954	-0.491163	-0.462068	-0.526588	-0.374948	-0.520836	-0.41222
B29	-0.433178	-0.461889	-0.360093	-0.483596	-0.395081	-0.490396	-0.15848	-0.377213	-0.329081	-0.352954	-0.24762	-0.375282	-0.195495	-0.235029	-0.389299	-0.0403289	-0.418152	-0.462378	-0.411895	-0.389546	-0.0461076	0.130566	-0.456485	0.0330095	-0.363024	-0.478869	-0.430645	-0.382735	-0.211664	-0.259205	-0.456465	0.0996252	-0.443865	-0.369626	-0.462256	-0.333416	-0.369614	-0.314371	-0.2485	-0.297146	-0.30068	0.0152276	-0.183788	-0.304435	-0.324206	-0.374693	-0.280054	-0.327037	-0.221271
B30	-0.581675	-0.59244	-0.527003	-0.605326	-0.472519	-0.538117	-0.172549	-0.576309	-0.378435	-0.553304	-0.483026	-0.393942	-0.287947	-0.460562	-0.341276	-0.228379	-0.553829	-0.598614	-0.578932	-0.543481	0.106332	0.242842	-0.478487	0.0554866	-0.23248	-0.566972	-0.501089	-0.420701	-0.203288	-0.205399	-0.602119	0.502481	-0.583763	-0.505671	-0.612112	-0.496313	-0.546841	-0.377244	-0.423067	-0.378738	-0.422612	-0.233416	-0.385863	-0.479337	-0.477609	-0.545566	-0.40426	-0.520235	-0.393404
B31	-0.632211	-0.659964	-0.542347	-0.665814	-0.566136	-0.698132	-0.23128	-0.631172	-0.495134	-0.579603	-0.474837	-0.393948	-0.262143	-0.475429	-0.413879	-0.239055	-0.595796	-0.657993	-0.59006	-0.547421	0.0445793	0.347771	-0.577357	-0.0818792	-0.41541	-0.64958	-0.591903	-0.47882	-0.197565	-0.271675	-0.6744	0.309165	-0.671659	-0.593773	-0.664388	-0.541178	-0.589646	-0.380846	-0.455731	-0.389581	-0.439596	-0.239173	-0.429036	-0.558746	-0.504481	-0.570277	-0.415168	-0.563203	-0.443885
B32	-0.163194	-0.217368	-0.17945	-0.200202	-0.342498	-0.21826	-0.147161	-0.165162	-0.244043	-0.176657	-0.160712	-0.0293286	-0.167658	-0.116279	-0.0485163	0.0159805	-0.207346	-0.155291	-0.196715	-0.200109	-0.171541	0.268148	-0.12105	-0.170387	-0.175038	-0.208351	-0.156062	-0.0126215	-0.109541	-0.151487	-0.197808	0.0690468	-0.208033	-0.178642	-0.16632	-0.127232	-0.140673	-0.173109	-0.0393655	-0.17871	-0.171566	-0.0892347	-0.0108929	-0.0590223	-0.108951	-0.164562	-0.0857504	-0.138243	0.0303341
B33	-0.433686	-0.450376	-0.383235	-0.450074	-0.35331	-0.402119	-0.174545	-0.397061	-0.303334	-0.395196	-0.329581	-0.255669	-0.229601	-0.305215	-0.277296	-0.0340312	-0.40069	-0.430305	-0.421966	-0.407838	-0.0135947	0.299276	-0.303736	-0.0755496	-0.181838	-0.444602	-0.387183	-0.354593	-0.154417	-0.215973	-0.434048	0.507848	-0.441734	-0.34398	-0.440183	-0.340194	-0.401774	-0.281452	-0.324762	-0.283963	-0.307371	-0.173643	-0.288244	-0.326155	-0.306099	-0.376437	-0.224526	-0.375396	-0.286087
B34	-0.273427	-0.304052	-0.225214	-0.30335	-0.30709	-0.344782	-0.100299	-0.273898	-0.209628	-0.251724	-0.231886	-0.174325	-0.122684	-0.195629	-0.176341	-0.0955734	-0.275751	-0.288084	-0.258092	-0.260919	-0.112449	0.350358	-0.156773	-0.133986	-0.102126	-0.28178	-0.262438	-0.206307	-0.0791832	-0.118775	-0.286637	0.147339	-0.309078	-0.25629	-0.284047	-0.244477	-0.252008	-0.157392	-0.194379	-0.16209	-0.182161	-0.100286	-0.182545	-0.245739	-0.210216	-0.23659	-0.169336	-0.240074	-0.188219
B35	-0.325943	-0.359378	-0.268402	-0.357652	-0.33628	-0.397228	-0.136832	-0.323939	-0.269057	-0.302809	-0.276576	-0.204622	-0.189171	-0.23855	-0.193302	-0.116437	-0.327311	-0.342089	-0.308059	-0.304655	-0.125415	0.226711	-0.291981	-0.150685	-0.243245	-0.330529	-0.325045	-0.243731	-0.0977423	-0.14364	-0.334509	0.374753	-0.357511	-0.309657	-0.335608	-0.289564	-0.297421	-0.191313	-0.231015	-0.193592	-0.218653	-0.118784	-0.21446	-0.286867	-0.25176	-0.28381	-0.204001	-0.285501	-0.221767
B36	-0.428042	-0.46551	-0.365361	-0.452218	-0.375655	-0.456761	-0.172539	-0.403763	-0.281093	-0.414419	-0.378863	-0.275447	-0.212855	-0.33241	-0.234014	-0.175195	-0.422249	-0.443841	-0.421229	-0.404647	-0.0933983	0.317001	-0.269273	-0.163011	-0.180217	-0.397032	-0.36847	-0.323949	-0.149872	-0.213849	-0.44075	0.392841	-0.469366	-0.401116	-0.449736	-0.370849	-0.392116	-0.2741	-0.286696	-0.269886	-0.303518	-0.144427	-0.258447	-0.352788	-0.340612	-0.397274	-0.293313	-0.377174	-0.27391
B37	-0.613295	-0.679045	-0.550754	-0.670247	-0.54493	-0.658426	-0.251808	-0.618921	-0.441733	-0.594961	-0.538843	-0.42697	-0.271144	-0.451307	-0.444601	-0.211888	-0.611434	-0.649929	-0.629157	-0.594477	0.0492162	0.293367	-0.501795	-0.073943	-0.335064	-0.651217	-0.572459	-0.486209	-0.216695	-0.296582	-0.670644	0.659075	-0.707366	-0.580999	-0.674041	-0.524683	-0.581725	-0.397481	-0.417915	-0.406021	-0.448177	-0.198455	-0.377864	-0.501475	-0.49296	-0.578923	-0.42093	-0.541204	-0.39607
B38	-0.437374	-0.458777	-0.357863	-0.455703	-0.383264	-0.485527	-0.162811	-0.413614	-0.334808	-0.407217	-0.332936	-0.266828	-0.260749	-0.346561	-0.218386	-0.173232	-0.417728	-0.452005	-0.403983	-0.40148	-0.0930512	0.225752	-0.397432	-0.188599	-0.34565	-0.415668	-0.40569	-0.330838	-0.145111	-0.193551	-0.440769	0.431968	-0.450418	-0.408301	-0.443668	-0.378998	-0.396249	-0.27297	-0.311456	-0.269459	-0.306114	-0.178143	-0.286293	-0.3825	-0.35174	-0.389567	-0.288798	-0.392828	-0.301292
B39	-0.387142	-0.410546	-0.330728	-0.406521	-0.345481	-0.429592	-0.173172	-0.356693	-0.310953	-0.36958	-0.290737	-0.213099	-0.248298	-0.318302	-0.147078	-0.147359	-0.375484	-0.400487	-0.356302	-0.357788	-0.12959	0.172068	-0.370227	-0.185551	-0.32274	-0.343453	-0.338812	-0.279409	-0.135195	-0.200961	-0.384048	0.35183	-0.377037	-0.370172	-0.389186	-0.33899	-0.356443	-0.252373	-0.286172	-0.240652	-0.274801	-0.158042	-0.256735	-0.336553	-0.305508	-0.348589	-0.246253	-0.351401	-0.262259
B40	-0.493349	-0.533125	-0.408787	-0.532403	-0.482961	-0.570927	-0.185321	-0.485759	-0.388303	-0.451829	-0.40878	-0.310322	-0.254353	-0.356992	-0.310196	-0.175245	-0.480236	-0.511446	-0.463975	-0.463315	-0.0798944	0.41272	-0.372851	-0.179553	-0.28451	-0.502564	-0.47534	-0.370018	-0.145269	-0.210728	-0.507939	0.619601	-0.548788	-0.454507	-0.510782	-0.429359	-0.451159	-0.284771	-0.35368	-0.290948	-0.326892	-0.186337	-0.334131	-0.430351	-0.380695	-0.427767	-0.306653	-0.432636	-0.343505
B42	-0.5382	-0.490635	-0.46116	-0.509475	-0.390983	-0.51311	-0.0345932	-0.499725	-0.337447	-0.478407	-0.284291	-0.326337	-0.207359	-0.446675	-0.350547	-0.230522	-0.444473	-0.549626	-0.458294	-0.511214	0.054565	0.197796	-0.50181	-0.10969	-0.364012	-0.536046	-0.469393	-0.437085	-0.18734	-0.243348	-0.565159	0.137633	-0.502946	-0.470266	-0.551236	-0.429213	-0.509081	-0.356625	-0.379248	-0.360863	-0.411061	-0.221777	-0.350478	-0.485769	-0.456956	-0.510446	-0.393298	-0.494665	-0.382627
B43	-0.316314	-0.32403	-0.268865	-0.309208	-0.297627	-0.360958	-0.10324	-0.312163	-0.212976	-0.29039	-0.223507	-0.181236	-0.127765	-0.234983	-0.20779	-0.114347	-0.29713	-0.328265	-0.28406	-0.298413	-0.0609428	0.185367	-0.332215	-0.0886431	-0.25946	-0.338912	-0.32523	-0.245379	-0.0944211	-0.141697	-0.329431	0.0350719	-0.31995	-0.30466	-0.32354	-0.269987	-0.296935	-0.184909	-0.232826	-0.188818	-0.215058	-0.122517	-0.220899	-0.293017	-0.249199	-0.281654	-0.201501	-0.28148	-0.227703
B44	-0.599994	-0.661639	-0.56817	-0.659515	-0.534363	-0.571727	-0.296341	-0.576789	-0.436522	-0.568457	-0.541334	-0.424303	-0.337021	-0.410981	-0.448108	-0.197308	-0.603405	-0.625242	-0.638961	-0.604245	0.110153	0.272113	-0.537501	0.0883227	-0.346518	-0.659504	-0.52785	-0.441727	-0.268601	-0.292863	-0.651166	0.51386	-0.64484	-0.536312	-0.647237	-0.458347	-0.533149	-0.440626	-0.339501	-0.447233	-0.472216	-0.151193	-0.286876	-0.411564	-0.472784	-0.572145	-0.420877	-0.499479	-0.300884
B45	-0.450731	-0.517125	-0.389645	-0.505834	-0.476192	-0.544881	-0.208446	-0.454959	-0.374566	-0.426043	-0.43206	-0.298669	-0.196986	-0.313689	-0.321194	-0.141686	-0.465894	-0.477701	-0.453906	-0.429388	-0.104932	0.43066	-0.304998	-0.18581	-0.213498	-0.477652	-0.450015	-0.345202	-0.14582	-0.224563	-0.487229	0.483055	-0.543229	-0.428825	-0.489027	-0.383593	-0.420778	-0.273093	-0.30098	-0.282483	-0.30767	-0.140457	-0.280076	-0.379804	-0.331224	-0.407318	-0.272269	-0.389475	-0.285918
B46	-0.455931	-0.495204	-0.388454	-0.484915	-0.385587	-0.482939	-0.212528	-0.444099	-0.368005	-0.426267	-0.387528	-0.299371	-0.256137	-0.328745	-0.280919	-0.170294	-0.445986	-0.46709	-0.448516	-0.424405	0.140305	0.341064	-0.362388	-0.0854429	-0.30108	-0.470015	-0.437725	-0.337836	-0.148655	-0.185984	-0.47212	0.793025	-0.521473	-0.427591	-0.479617	-0.390654	-0.410544	-0.278316	-0.318638	-0.279561	-0.306859	-0.181367	-0.301952	-0.378657	-0.360007	-0.407705	-0.293458	-0.401856	-0.306659
B48	-0.670372	-0.715412	-0.591059	-0.705787	-0.567322	-0.707711	-0.300616	-0.627678	-0.49833	-0.64834	-0.533933	-0.39742	-0.396887	-0.52985	-0.318118	-0.228604	-0.648986	-0.683361	-0.643801	-0.623901	-0.0871345	0.370833	-0.546127	-0.234506	-0.423461	-0.632748	-0.583767	-0.503682	-0.243271	-0.353669	-0.682693	0.700317	-0.691461	-0.631384	-0.684545	-0.564471	-0.618439	-0.446691	-0.476303	-0.43858	-0.489622	-0.275532	-0.425234	-0.552159	-0.526284	-0.610876	-0.429804	-0.602867	-0.436621
B49	-0.323275	-0.341667	-0.274497	-0.349541	-0.309645	-0.333496	-0.1361	-0.290014	-0.260523	-0.2828	-0.226827	-0.183475	-0.176095	-0.218991	-0.205108	0.0186742	-0.30038	-0.325756	-0.303675	-0.303104	-0.0919122	0.300786	-0.233522	-0.125564	-0.156605	-0.328493	-0.294759	-0.255041	-0.115015	-0.168624	-0.318736	0.310143	-0.316169	-0.247433	-0.32653	-0.257247	-0.30696	-0.206537	-0.249204	-0.207539	-0.22438	-0.121646	-0.21303	-0.244068	-0.210544	-0.265411	-0.141909	-0.269147	-0.203972
B50	-0.0670156	-0.0376254	-0.0887812	-0.0803402	-0.0976434	0.081416	-0.221574	0.0418838	-0.334934	-0.00680013	0.166124	0.162299	-0.302848	-0.0290937	0.101437	0.690969	-0.00513769	-0.016276	-0.0409298	-0.0346115	-0.151041	-0.0868034	-0.361887	-0.188496	-0.39164	-0.0740967	-0.0426838	-0.0234038	-0.125555	-0.188569	0.00282512	-0.00755688	0.172911	0.147224	-0.00454515	0.0536475	-0.129279	-0.159273	-0.153866	-0.142667	-0.102852	-0.162915	-0.0408678	0.110692	0.15833	0.0246515	0.308008	-0.0203516	0.0749802
B51	-0.363644	-0.369093	-0.315239	-0.364082	-0.201957	-0.28783	-0.120917	-0.333645	-0.218071	-0.341546	-0.312673	-0.245227	-0.145931	-0.270993	-0.246221	-0.13648	-0.315648	-0.359311	-0.361131	-0.331055	0.207165	0.0609379	-0.215949	0.0120147	-0.118948	-0.342033	-0.301243	-0.284901	-0.115028	-0.166476	-0.375768	0.845361	-0.427614	-0.312494	-0.396273	-0.291481	-0.34075	-0.216842	-0.26468	-0.219513	-0.246054	-0.132574	-0.247661	-0.27657	-0.287921	-0.331186	-0.240793	-0.318246	-0.256666
B52	-0.0669515	-0.257166	-0.194243	-0.208853	-0.123382	-0.217021	-0.263024	-0.125236	0.0382683	-0.22793	-0.388879	-0.289992	-0.0904277	-0.0183936	-0.271827	-0.121	-0.278323	-0.138	-0.290921	-0.174655	-0.213306	0.0339352	-0.034191	0.00653244	0.052086	-0.176331	-0.0791183	-0.16448	-0.166516	-0.250087	-0.1772	0.243901	-0.261851	-0.222043	-0.152007	-0.0515078	-0.0711748	-0.217915	0.193483	-0.229872	-0.220343	0.190924	0.268587	0.0725766	-0.110891	-0.196685	-0.255589	-0.0431515	0.191557
B53	-0.51459	-0.549459	-0.454982	-0.543128	-0.363385	-0.454609	-0.193006	-0.499691	-0.314802	-0.492728	-0.476729	-0.372384	-0.232318	-0.369134	-0.370956	-0.205567	-0.488931	-0.525729	-0.537068	-0.483733	0.168555	0.138521	-0.355012	0.0447887	-0.187626	-0.514134	-0.434721	-0.395091	-0.177786	-0.213452	-0.539594	0.939696	-0.59368	-0.450481	-0.560453	-0.424728	-0.469086	-0.321292	-0.342708	-0.32785	-0.365298	-0.149651	-0.312613	-0.381681	-0.41499	-0.480509	-0.364797	-0.438555	-0.33059
B54	-0.501462	-0.487087	-0.451165	-0.490121	-0.371958	-0.475658	-0.0839797	-0.460861	-0.291522	-0.461129	-0.33629	-0.308531	-0.192994	-0.397659	-0.351768	-0.20344	-0.437119	-0.514102	-0.454839	-0.504822	-0.0131381	0.267956	-0.389121	-0.14432	-0.260943	-0.495872	-0.430036	-0.415706	-0.17817	-0.254758	-0.524392	0.318481	-0.501752	-0.444088	-0.525768	-0.395215	-0.472726	-0.331112	-0.337364	-0.333307	-0.377589	-0.181188	-0.313112	-0.428042	-0.413959	-0.489078	-0.36671	-0.44807	-0.342297
B55	-0.335468	-0.364316	-0.283801	-0.365326	-0.342862	-0.377419	-0.130751	-0.323682	-0.257495	-0.306459	-0.271422	-0.20452	-0.164345	-0.239569	-0.211751	-0.074744	-0.326571	-0.347195	-0.320546	-0.320523	-0.0887048	0.338688	-0.220242	-0.122885	-0.142379	-0.342576	-0.308543	-0.253017	-0.108474	-0.155453	-0.345904	0.255189	-0.360014	-0.29342	-0.347422	-0.286	-0.312688	-0.204587	-0.24394	-0.208094	-0.230111	-0.125842	-0.221335	-0.27875	-0.247552	-0.289682	-0.191539	-0.290483	-0.221682
B56	0.476364	0.462002	0.498946	0.495657	0.19565	0.230926	0.345241	0.108179	0.171791	0.374472	0.302026	0.450084	0.617376	0.269502	0.234443	0.0688418	0.4074	0.410805	0.447406	0.546103	-0.195185	-0.231964	0.477719	-0.244909	0.437018	0.532108	0.516546	0.377673	0.338792	0.484108	0.507699	-0.242029	0.392813	0.488385	0.437245	0.199531	0.340972	0.592072	0.0990224	0.521946	0.485326	0.212098	-0.0874501	0.124068	0.474505	0.385515	0.42858	0.381995	-0.0495412
B57	-0.768891	-0.811805	-0.652264	-0.813266	-0.705067	-0.868356	-0.274449	-0.757985	-0.594216	-0.704877	-0.591175	-0.500603	-0.366812	-0.564509	-0.507681	-0.281193	-0.737157	-0.802942	-0.719321	-0.714793	0.0168507	0.502829	-0.677332	-0.177936	-0.511006	-0.794402	-0.742058	-0.594581	-0.242542	-0.340514	-0.805772	0.694613	-0.828484	-0.716497	-0.804853	-0.659195	-0.711556	-0.460462	-0.545748	-0.467547	-0.522753	-0.272158	-0.510751	-0.676608	-0.607881	-0.686634	-0.502613	-0.675857	-0.534527
B59	-0.252358	-0.304892	-0.22124	-0.305517	-0.306139	-0.364427	-0.114421	-0.287782	-0.235574	-0.253959	-0.222509	-0.176175	-0.125461	-0.199089	-0.17132	-0.0970665	-0.276928	-0.287681	-0.258071	-0.256703	-0.078811	0.109536	-0.257165	-0.094571	-0.220706	-0.289043	-0.271044	-0.20637	-0.0801522	-0.116511	-0.294108	0.145627	-0.312977	-0.273781	-0.285175	-0.247483	-0.250238	-0.157331	-0.194226	-0.163021	-0.182975	-0.104002	-0.18277	-0.248559	-0.213184	-0.234949	-0.170823	-0.243482	-0.189685
B61	-0.303694	-0.303211	-0.263146	-0.315147	-0.252467	-0.272499	-0.0684019	-0.307239	-0.199416	-0.278092	-0.258309	-0.207734	-0.169098	-0.232834	-0.19202	-0.112081	-0.281459	-0.313013	-0.296103	-0.293322	0.0391706	0.0640479	-0.275544	0.0482172	-0.135408	-0.305227	-0.270088	-0.219325	-0.0951829	-0.0870243	-0.309048	0.398817	-0.302939	-0.245616	-0.316485	-0.257668	-0.28342	-0.182899	-0.226563	-0.186998	-0.208365	-0.120152	-0.21068	-0.251451	-0.243699	-0.272634	-0.200706	-0.267639	-0.215306
B68	-0.301015	-0.334008	-0.251647	-0.322815	-0.27654	-0.353087	-0.18035	-0.275368	-0.230195	-0.29658	-0.257713	-0.172396	-0.225033	-0.243997	-0.0971632	-0.125009	-0.306559	-0.310811	-0.285758	-0.268704	-0.173153	0.100773	-0.286973	-0.182644	-0.268704	-0.254311	-0.261413	-0.215461	-0.109659	-0.164694	-0.295424	0.195944	-0.299261	-0.302542	-0.299805	-0.263447	-0.26797	-0.197878	-0.202885	-0.18716	-0.213257	-0.110696	-0.175959	-0.249266	-0.236097	-0.27163	-0.19897	-0.264159	-0.186217
[truncated: 37 more columns]

## Sheet: Table 5
Table 5: P-value for O2PLS correlation matrix between microbiota and flavor
	A1	A2	A3	A4	A5	A6	A7	A8	A9	A10	A11	A12	A13	A14	A15	A16	A17	A18	A19	C1	C2	C3	C4	C5	C6	C7	C8	C9	C10	C11	E1	E2	E3	E4	E5	E6	E7	E8	E9	E10	E11	E12	E13	E14	E15	E16	E17	E18	E19
F1	0	0	0	0	0.02	0	0.91	0	0.02	0	0.09	0.01	0.1	0	0.01	0.61	0.01	0	0	0	0.25	0.08	0	0.9	0.14	0	0	0	0.16	0.05	0	0	0	0	0	0.01	0	0.02	0	0.01	0.01	0.05	0	0	0	0	0.05	0	0
F2	0	0	0	0	0	0	0.31	0	0	0	0	0	0.04	0	0	0.29	0	0	0	0	0.6	0.01	0	0.46	0.02	0	0	0	0.16	0.03	0	0	0	0	0	0	0	0.01	0	0	0	0.03	0	0	0	0	0.01	0	0
F3	0	0	0.04	0	0	0	0.28	0	0.02	0.01	0.03	0.1	0.32	0.05	0.05	0.36	0.01	0	0.02	0.03	0.53	0.04	0.01	0.25	0.07	0	0	0.03	0.66	0.29	0	0.13	0	0.01	0	0.01	0	0.22	0.02	0.17	0.1	0.23	0.03	0	0.03	0.03	0.13	0.01	0.03
F4	0	0	0.02	0	0	0	0.19	0	0.01	0.01	0.01	0.07	0.28	0.05	0.04	0.33	0	0	0.01	0.02	0.57	0.05	0.01	0.29	0.05	0	0	0.03	0.63	0.33	0	0.04	0	0	0	0.01	0	0.17	0.03	0.15	0.09	0.29	0.03	0	0.03	0.01	0.09	0.01	0.03
F5	0.06	0.28	0.17	0.27	0.24	0.21	0.14	0.1	0.21	0.06	0.6	0.8	0.42	0	0.18	0	0.28	0.14	0.19	0.06	0.14	0.38	0.29	0.79	0.19	0.24	0.46	0.58	0.49	0.87	0.12	0.28	0.31	0.12	0.27	0.09	0.29	0.31	0.08	0.2	0.04	0.02	0.03	0.02	0.02	0.19	0.06	0.01	0.03
F6	0.02	0.01	0.05	0.01	0.05	0.01	0.33	0.02	0.09	0.03	0.05	0.13	0.22	0.1	0.14	0.45	0.02	0.02	0.02	0.03	0.62	0.11	0.08	0.67	0.21	0.02	0.03	0.08	0.47	0.3	0.01	0	0.01	0.03	0.01	0.05	0.03	0.16	0.11	0.16	0.12	0.41	0.14	0.06	0.08	0.04	0.15	0.04	0.13
F7	0.25	0.13	0.28	0.13	0.3	0.24	0.26	0.26	0.17	0.28	0.16	0.31	0.26	0.56	0.14	0.17	0.14	0.18	0.14	0.25	0.91	0.18	0.09	0.3	0.18	0.14	0.11	0.21	0.82	0.52	0.21	0.06	0.22	0.46	0.18	0.36	0.19	0.43	0.46	0.42	0.41	0.67	0.7	0.54	0.55	0.23	0.66	0.44	0.72
F9	0.03	0	0.05	0	0.01	0	0.17	0.01	0.05	0.03	0.02	0.09	0.35	0.14	0.07	0.49	0.01	0.01	0.02	0.04	0.52	0.17	0.04	0.41	0.11	0.01	0.02	0.07	0.5	0.26	0.01	0.14	0	0.01	0.01	0.04	0.04	0.18	0.18	0.16	0.12	0.58	0.23	0.06	0.08	0.03	0.13	0.06	0.19
F10	0.04	0.06	0.06	0.05	0.34	0.32	0.4	0.09	0.26	0.08	0.09	0.21	0.22	0.14	0.22	0.67	0.11	0.05	0.06	0.06	0.16	0.58	0.11	0.21	0.72	0.06	0.23	0.16	0.45	0.39	0.05	0	0.08	0.16	0.04	0.17	0.05	0.17	0.13	0.19	0.17	0.41	0.19	0.18	0.15	0.09	0.26	0.08	0.2
F11	0.69	0.82	0.77	0.9	0.51	0.73	0.5	0.79	0.83	0.66	0.99	0.82	0.35	0.48	0.15	0.66	0.85	0.8	0.85	0.9	0.51	0.56	0.82	0.58	0.66	0.49	0.55	0.97	0.72	0.68	0.94	0.55	0.64	0.77	0.91	0.8	0.86	0.61	0.71	0.83	0.74	0.77	0.86	0.92	0.71	0.72	0.78	0.72	0.86
F12	0.18	0.15	0.14	0.22	0.36	0.35	0.53	0.2	0.57	0.12	0.16	0.41	0.41	0.26	0.43	0.52	0.16	0.2	0.11	0.13	0.58	0.66	0.3	0.86	0.5	0.13	0.25	0.34	0.46	0.32	0.13	0.05	0.11	0.16	0.16	0.34	0.23	0.22	0.55	0.21	0.19	0.56	0.65	0.42	0.23	0.14	0.25	0.19	0.62
F13	0.32	0.25	0.57	0.26	0.43	0.25	0.51	0.41	0.34	0.54	0.23	0.61	0.55	0.56	0.5	0.85	0.36	0.28	0.41	0.42	0.97	0.06	0.48	0.38	0.42	0.26	0.22	0.41	0.98	0.98	0.34	0.42	0.27	0.47	0.32	0.53	0.48	0.86	0.48	0.78	0.71	0.47	0.4	0.37	0.45	0.54	0.63	0.47	0.37
F14	0.15	0.22	0.18	0.21	0.56	0.58	0.81	0.29	0.61	0.22	0.28	0.5	0.75	0.24	0.3	0.57	0.31	0.18	0.19	0.2	0.1	0.02	0.58	0.83	0.84	0.28	0.29	0.36	0.64	0.48	0.14	0.05	0.15	0.24	0.12	0.33	0.16	0.37	0.25	0.39	0.3	0.55	0.29	0.22	0.23	0.16	0.32	0.19	0.27
F15	0.2	0.38	0.62	0.23	0.15	0.12	0.39	0.06	0.01	0.54	0.26	0.95	0.5	0.14	0.56	0.87	0.75	0.12	0.81	0.51	0.7	0.9	0.23	0.07	0.69	0.43	0.38	0.9	0.69	0.84	0.15	0.11	0.15	0.38	0.1	0.22	0.05	0.74	0.05	0.82	0.91	0.1	0.01	0.02	0.59	0.44	0.99	0.21	0.03
F17	0.84	0.94	0.98	0.87	0.87	0.56	0.36	0.42	0.41	0.61	0.29	0.8	0.47	0.36	0.69	0	0.88	0.74	0.98	0.88	0.31	1	0.3	0.96	0.28	0.83	0.99	0.81	0.59	0.41	0.63	0.64	0.27	0.22	0.7	0.48	0.92	0.65	0.97	0.69	0.84	0.46	0.48	0.19	0.25	0.55	0.13	0.46	0.31
F18	0.23	0.14	0.4	0.14	0.21	0.07	0.32	0.19	0.42	0.26	0.4	0.34	0.73	0.55	0.24	0.59	0.19	0.19	0.24	0.52	0.82	0.22	0.27	0.75	0.51	0.19	0.18	0.31	0.99	0.77	0.18	0.57	0.13	0.22	0.17	0.21	0.21	0.6	0.35	0.56	0.49	0.93	0.47	0.28	0.39	0.32	0.52	0.39	0.45
F20	0.09	0.62	0.58	0.37	0.28	0.46	0.55	0.33	0.1	0.74	0.33	0.47	0.4	0.18	0.48	0.86	0.95	0.23	0.93	0.44	0.54	0.59	0.15	0.54	0.22	0.44	0.43	0.76	0.75	0.63	0.41	0.59	0.85	0.67	0.36	0.18	0.18	0.96	0	0.85	1	0.05	0	0.03	0.38	0.84	0.72	0.11	0.01
F22	0.54	0.55	0.71	0.42	0.39	0.56	0.62	0.77	0.34	0.82	0.97	0.95	0.54	0.86	0.65	0.13	0.72	0.58	0.69	0.6	0.33	0.26	0.43	0.41	0.59	0.39	0.43	0.5	0.75	0.56	0.63	0.89	0.84	0.86	0.59	0.96	0.48	0.7	0.47	0.61	0.68	0.74	0.65	0.83	0.89	0.97	0.49	0.79	0.77
B1	0	0	0	0	0	0	0.15	0	0	0	0	0.01	0.02	0	0.02	0.03	0	0	0	0	0.83	0.01	0	0.51	0.01	0	0	0	0.04	0.02	0	0	0	0	0	0	0	0	0.01	0	0	0.07	0.01	0	0	0	0	0	0.01
B2	0.02	0.05	0.48	0.01	0.31	0.04	0.34	0.32	0.06	0.63	0.33	0.13	0.89	0.6	0	0.54	0.31	0.01	0.4	0.23	0.97	0.68	0.01	0.61	0.2	0.05	0	0.01	0.3	0.91	0.04	0.07	0.08	0.39	0.01	0.07	0.01	0.87	0	0.79	0.96	0.76	0.01	0.02	0.46	0.42	0.75	0.25	0.01
B3	0	0	0	0	0	0	0.26	0	0	0	0	0.01	0.08	0	0.01	0.13	0	0	0	0	0.82	0.01	0	0.43	0.01	0	0	0	0.2	0.08	0	0	0	0	0	0	0	0.01	0	0.01	0	0.11	0	0	0	0	0.01	0	0
B4	0	0	0.01	0	0	0	0.12	0	0.02	0	0.01	0.03	0.13	0.04	0.07	0.24	0	0	0	0.01	0.51	0.01	0.03	0.41	0.07	0	0	0.03	0.2	0.12	0	0.01	0	0	0	0.01	0.01	0.04	0.08	0.04	0.04	0.41	0.12	0.02	0.01	0	0.03	0.01	0.1
B5	0	0	0	0	0	0	0.12	0	0	0	0	0.01	0.05	0	0.02	0.12	0	0	0	0	0.52	0.1	0	0.7	0.02	0	0	0	0.19	0.08	0	0	0	0	0	0	0	0.01	0	0.01	0	0.13	0.01	0	0	0	0.01	0	0
B6	0	0	0	0	0	0	0.17	0	0	0	0	0.01	0.1	0	0	0.14	0	0	0	0	0.61	0.19	0	0.74	0.01	0	0	0	0.19	0.06	0	0	0	0	0	0	0	0.01	0.01	0.01	0	0.28	0.02	0	0	0	0.01	0	0.01
B7	0	0	0.02	0	0.01	0	0.24	0.01	0.03	0.01	0.03	0.11	0.11	0.03	0.18	0.32	0.01	0	0.01	0.01	0.45	0.18	0.01	0.28	0.03	0.01	0.01	0.04	0.36	0.19	0	0.02	0	0.01	0	0.02	0.01	0.08	0.06	0.09	0.06	0.32	0.09	0.02	0.03	0.01	0.08	0.01	0.08
B8	0	0	0	0	0	0	0.19	0	0	0	0	0.07	0.05	0.01	0.07	0.17	0	0	0	0	0.88	0.02	0.01	0.6	0.04	0	0	0.04	0.24	0.14	0	0	0	0	0	0	0	0.02	0.02	0.02	0.01	0.14	0.03	0	0	0	0.02	0	0.04
B9	0	0	0	0	0	0	0.28	0	0.01	0	0.01	0.03	0.15	0	0.02	0.19	0	0	0	0	0.73	0.05	0	0.35	0.01	0	0	0	0.27	0.1	0	0.04	0	0	0	0	0	0.03	0.01	0.02	0.01	0.17	0.01	0	0	0	0.02	0	0.01
B10	0	0	0	0	0	0	0.23	0	0	0	0	0.02	0.1	0	0.01	0.16	0	0	0	0	0.93	0.01	0	0.35	0.01	0	0	0	0.25	0.09	0	0.02	0	0	0	0	0	0.02	0	0.02	0.01	0.13	0.01	0	0	0	0.01	0	0
B11	0	0	0	0	0	0	0.21	0	0	0	0	0.02	0.12	0	0.02	0.17	0	0	0	0	0.89	0.01	0	0.55	0.02	0	0	0	0.26	0.12	0	0.03	0	0	0	0	0	0.02	0	0.02	0.01	0.15	0.01	0	0	0	0.01	0	0.01
B12	0	0	0	0	0.01	0	0.24	0	0.02	0	0	0.02	0.08	0	0.02	0.19	0	0	0	0	0.27	0.49	0	0.48	0.14	0	0	0.01	0.25	0.21	0	0	0	0	0	0	0	0.03	0.01	0.02	0.01	0.16	0.01	0	0	0	0.02	0	0.01
B13	0.15	0.12	0.24	0.13	0.2	0.12	0.49	0.2	0.27	0.18	0.26	0.45	0.31	0.26	0.63	0.58	0.17	0.14	0.19	0.19	0.51	0.48	0.19	0.46	0.24	0.22	0.22	0.33	0.63	0.48	0.17	0.06	0.16	0.18	0.16	0.21	0.2	0.37	0.3	0.4	0.34	0.57	0.35	0.23	0.27	0.22	0.38	0.21	0.34
B14	0	0	0	0	0.04	0.01	0.26	0.01	0.06	0	0.02	0.05	0.16	0.04	0.04	0.26	0.01	0	0	0	0.5	0.5	0.02	0.89	0.08	0	0.01	0.02	0.23	0.15	0	0	0	0.01	0	0.03	0.01	0.04	0.1	0.04	0.02	0.45	0.15	0.05	0.02	0	0.03	0.01	0.13
B15	0	0	0.01	0	0	0	0.3	0	0.02	0	0.03	0.06	0.22	0.02	0.04	0.26	0	0	0	0	0.79	0.08	0	0.47	0.02	0	0	0.01	0.35	0.17	0	0.38	0	0	0	0.01	0	0.07	0.02	0.06	0.03	0.23	0.03	0	0.01	0	0.04	0	0.02
B16	0.65	0.82	0.75	0.89	0.55	0.75	0.55	0.86	0.91	0.63	1	0.76	0.36	0.42	0.15	0.7	0.86	0.76	0.87	0.89	0.54	0.59	0.78	0.54	0.69	0.51	0.57	0.97	0.75	0.63	1	0.59	0.66	0.75	0.87	0.77	0.77	0.63	0.63	0.83	0.75	0.67	0.75	0.82	0.71	0.7	0.81	0.66	0.77
B17	0	0	0.01	0	0	0	0.25	0	0.02	0	0.01	0.05	0.16	0.03	0.06	0.29	0	0	0	0	0.51	0.01	0.02	0.29	0.08	0	0	0.02	0.37	0.2	0	0.03	0	0	0	0.01	0	0.07	0.03	0.07	0.04	0.27	0.05	0.01	0.02	0.01	0.05	0.01	0.04
B18	0.09	0.05	0.14	0.05	0.05	0.02	0.51	0.06	0.13	0.1	0.18	0.27	0.43	0.18	0.26	0.52	0.08	0.06	0.1	0.09	0.73	0.56	0.08	0.6	0.14	0.06	0.08	0.17	0.6	0.45	0.05	0.77	0.04	0.07	0.06	0.11	0.1	0.3	0.2	0.28	0.23	0.49	0.23	0.1	0.16	0.12	0.26	0.11	0.21
B19	0	0	0	0	0	0	0.27	0	0.01	0	0.01	0.02	0.06	0.01	0.03	0.15	0	0	0	0	0.84	0.07	0	0.45	0.01	0	0	0	0.25	0.13	0	0	0	0	0	0	0	0.03	0.01	0.03	0.01	0.29	0.03	0	0	0	0.01	0	0.01
B20	0.06	0.06	0.14	0.07	0.17	0.08	0.4	0.12	0.23	0.09	0.17	0.39	0.2	0.12	0.71	0.46	0.09	0.07	0.11	0.11	0.4	0.41	0.14	0.37	0.23	0.17	0.18	0.22	0.54	0.38	0.09	0.08	0.11	0.1	0.08	0.12	0.1	0.25	0.17	0.3	0.23	0.43	0.22	0.13	0.16	0.12	0.27	0.1	0.21
B21	0.02	0.04	0.05	0.03	0.36	0.2	0.83	0.04	0.27	0.04	0.08	0.11	0.37	0.07	0.16	0.35	0.1	0.02	0.03	0.03	0.08	0.76	0.12	0.36	0.69	0.03	0.11	0.08	0.43	0.41	0.02	0	0.02	0.07	0.01	0.09	0.02	0.15	0.07	0.14	0.1	0.32	0.1	0.07	0.06	0.04	0.13	0.04	0.09
B22	0	0	0	0	0	0	0.23	0	0.01	0	0.01	0.04	0.16	0.01	0.03	0.24	0	0	0	0	0.71	0.06	0	0.39	0.01	0	0	0.01	0.33	0.15	0	0.26	0	0	0	0	0	0.05	0.01	0.05	0.02	0.21	0.02	0	0.01	0	0.03	0	0.02
B23	0	0	0.01	0	0	0	0.3	0	0.02	0.01	0.03	0.08	0.24	0.03	0.06	0.31	0	0	0.01	0.01	0.88	0.14	0	0.51	0.03	0	0	0.02	0.4	0.21	0	0.19	0	0	0	0.01	0	0.09	0.03	0.08	0.05	0.27	0.04	0.01	0.02	0.01	0.07	0.01	0.04
B24	0	0	0	0	0	0	0.14	0	0.01	0	0	0.02	0.04	0	0.04	0.16	0	0	0	0	0.53	0.05	0	0.46	0.01	0	0	0	0.19	0.06	0	0.02	0	0	0	0	0	0.01	0	0.01	0	0.12	0.01	0	0	0	0.01	0	0.01
B25	0.18	0.2	0.23	0.21	0.7	0.5	0.74	0.24	0.54	0.2	0.23	0.36	0.67	0.3	0.36	0.61	0.3	0.2	0.17	0.22	0.25	0.7	0.54	0.75	0.9	0.24	0.34	0.28	0.67	0.54	0.17	0	0.11	0.28	0.13	0.32	0.19	0.42	0.3	0.41	0.36	0.59	0.33	0.35	0.28	0.21	0.37	0.23	0.32
B26	0	0	0	0	0.01	0	0.31	0	0.02	0	0.01	0.04	0.12	0.01	0.04	0.28	0	0	0	0	0.41	0.07	0.01	0.82	0.18	0	0	0.02	0.32	0.27	0	0	0	0.01	0	0.01	0	0.05	0.02	0.05	0.03	0.22	0.03	0.01	0.01	0	0.04	0	0.02
B27	0.65	0.82	0.75	0.89	0.55	0.75	0.55	0.86	0.91	0.63	1	0.76	0.36	0.42	0.15	0.7	0.86	0.76	0.87	0.89	0.54	0.59	0.78	0.54	0.69	0.51	0.57	0.97	0.75	0.63	1	0.59	0.66	0.75	0.87	0.77	0.77	0.63	0.63	0.83	0.75	0.67	0.75	0.82	0.71	0.7	0.81	0.66	0.77
B29	0.02	0.01	0.05	0.01	0.03	0.01	0.4	0.04	0.08	0.06	0.19	0.04	0.3	0.21	0.03	0.83	0.02	0.01	0.02	0.03	0.81	0.49	0.01	0.86	0.05	0.01	0.02	0.04	0.26	0.17	0.01	0.6	0.01	0.04	0.01	0.07	0.04	0.09	0.19	0.11	0.11	0.94	0.33	0.1	0.08	0.04	0.13	0.08	0.24
B30	0	0	0	0	0.01	0	0.36	0	0.04	0	0.01	0.03	0.12	0.01	0.06	0.22	0	0	0	0	0.58	0.2	0.01	0.77	0.22	0	0	0.02	0.28	0.28	0	0	0	0	0	0.01	0	0.04	0.02	0.04	0.02	0.21	0.04	0.01	0.01	0	0.03	0	0.03
B31	0	0	0	0	0	0	0.22	0	0.01	0	0.01	0.03	0.16	0.01	0.02	0.2	0	0	0	0	0.82	0.06	0	0.67	0.02	0	0	0.01	0.3	0.15	0	0.1	0	0	0	0	0	0.04	0.01	0.03	0.02	0.2	0.02	0	0	0	0.02	0	0.01
B32	0.39	0.25	0.34	0.29	0.06	0.25	0.44	0.38	0.19	0.35	0.4	0.88	0.38	0.54	0.8	0.93	0.27	0.41	0.3	0.29	0.36	0.15	0.52	0.37	0.35	0.27	0.41	0.95	0.56	0.42	0.29	0.72	0.27	0.34	0.38	0.5	0.46	0.36	0.84	0.34	0.36	0.64	0.95	0.76	0.57	0.38	0.65	0.47	0.87
B33	0.02	0.01	0.04	0.01	0.06	0.03	0.36	0.03	0.1	0.03	0.08	0.17	0.22	0.1	0.14	0.86	0.03	0.02	0.02	0.03	0.94	0.11	0.1	0.69	0.34	0.01	0.03	0.05	0.42	0.25	0.02	0	0.01	0.06	0.01	0.07	0.03	0.13	0.08	0.13	0.1	0.36	0.12	0.08	0.1	0.04	0.23	0.04	0.13
B34	0.14	0.1	0.23	0.1	0.1	0.06	0.6	0.14	0.27	0.18	0.22	0.36	0.52	0.3	0.35	0.62	0.14	0.12	0.17	0.16	0.55	0.06	0.41	0.48	0.59	0.13	0.16	0.27	0.68	0.53	0.12	0.44	0.1	0.17	0.13	0.19	0.18	0.41	0.3	0.39	0.34	0.6	0.33	0.19	0.26	0.21	0.37	0.2	0.32
B35	0.08	0.05	0.15	0.05	0.07	0.03	0.47	0.08	0.15	0.1	0.14	0.28	0.32	0.2	0.31	0.54	0.08	0.06	0.1	0.1	0.51	0.23	0.12	0.43	0.2	0.07	0.08	0.19	0.61	0.45	0.07	0.04	0.05	0.1	0.07	0.12	0.11	0.31	0.22	0.31	0.25	0.53	0.26	0.12	0.18	0.13	0.28	0.13	0.24
B36	0.02	0.01	0.05	0.01	0.04	0.01	0.36	0.03	0.13	0.02	0.04	0.14	0.26	0.07	0.21	0.35	0.02	0.01	0.02	0.03	0.62	0.09	0.15	0.39	0.34	0.03	0.05	0.08	0.43	0.26	0.01	0.03	0.01	0.03	0.01	0.04	0.03	0.14	0.12	0.15	0.1	0.45	0.17	0.06	0.07	0.03	0.12	0.04	0.14
B37	0	0	0	0	0	0	0.18	0	0.01	0	0	0.02	0.15	0.01	0.01	0.26	0	0	0	0	0.8	0.12	0	0.7	0.07	0	0	0.01	0.25	0.11	0	0	0	0	0	0	0	0.03	0.02	0.03	0.01	0.29	0.04	0	0.01	0	0.02	0	0.03
B38	0.02	0.01	0.05	0.01	0.04	0.01	0.39	0.02	0.07	0.03	0.07	0.15	0.16	0.06	0.25	0.36	0.02	0.01	0.03	0.03	0.62	0.23	0.03	0.32	0.06	0.02	0.03	0.07	0.44	0.31	0.01	0.02	0.01	0.03	0.01	0.04	0.03	0.14	0.09	0.15	0.1	0.35	0.13	0.04	0.06	0.03	0.12	0.03	0.11
B39	0.03	0.02	0.07	0.03	0.06	0.02	0.36	0.05	0.09	0.04	0.12	0.26	0.19	0.09	0.44	0.44	0.04	0.03	0.05	0.05	0.49	0.36	0.04	0.33	0.08	0.06	0.07	0.13	0.48	0.29	0.04	0.06	0.04	0.04	0.03	0.07	0.05	0.18	0.13	0.2	0.14	0.4	0.17	0.07	0.1	0.06	0.19	0.06	0.16
B40	0.01	0	0.02	0	0.01	0	0.33	0.01	0.03	0.01	0.02	0.1	0.17	0.05	0.1	0.35	0.01	0	0.01	0.01	0.67	0.02	0.04	0.34	0.13	0	0.01	0.04	0.44	0.26	0	0	0	0.01	0	0.02	0.01	0.13	0.06	0.12	0.08	0.32	0.07	0.02	0.04	0.02	0.1	0.02	0.06
B41	0.25	0.2	0.35	0.2	0.2	0.14	0.65	0.24	0.32	0.29	0.33	0.47	0.49	0.42	0.48	0.7	0.25	0.23	0.29	0.28	0.54	0.46	0.28	0.54	0.34	0.23	0.22	0.4	0.75	0.63	0.24	0.1	0.19	0.27	0.24	0.31	0.3	0.52	0.42	0.51	0.46	0.67	0.45	0.31	0.38	0.33	0.49	0.32	0.43
B42	0	0.01	0.01	0	0.03	0	0.86	0	0.07	0.01	0.13	0.08	0.27	0.01	0.06	0.22	0.01	0	0.01	0	0.77	0.29	0	0.56	0.05	0	0.01	0.02	0.32	0.2	0	0.47	0	0.01	0	0.02	0	0.05	0.04	0.05	0.02	0.24	0.06	0.01	0.01	0	0.03	0.01	0.04
B43	0.09	0.08	0.15	0.1	0.11	0.05	0.59	0.09	0.26	0.12	0.24	0.34	0.5	0.21	0.27	0.55	0.11	0.08	0.13	0.11	0.75	0.33	0.07	0.64	0.17	0.07	0.08	0.19	0.62	0.46	0.08	0.85	0.08	0.1	0.08	0.15	0.11	0.33	0.22	0.32	0.25	0.52	0.24	0.12	0.18	0.13	0.29	0.13	0.23
B44	0	0	0	0	0	0	0.11	0	0.02	0	0	0.02	0.07	0.02	0.01	0.3	0	0	0	0	0.56	0.15	0	0.64	0.06	0	0	0.01	0.15	0.12	0	0	0	0	0	0.01	0	0.01	0.07	0.01	0.01	0.43	0.12	0.02	0.01	0	0.02	0	0.11
B45	0.01	0	0.03	0	0.01	0	0.27	0.01	0.04	0.02	0.02	0.11	0.3	0.09	0.08	0.46	0.01	0.01	0.01	0.02	0.58	0.02	0.1	0.33	0.26	0.01	0.01	0.06	0.44	0.23	0.01	0.01	0	0.02	0.01	0.04	0.02	0.14	0.11	0.13	0.1	0.46	0.13	0.04	0.07	0.03	0.15	0.03	0.13
B46	0.01	0.01	0.03	0.01	0.04	0.01	0.26	0.01	0.05	0.02	0.03	0.11	0.17	0.08	0.13	0.37	0.01	0.01	0.01	0.02	0.46	0.07	0.05	0.65	0.11	0.01	0.02	0.07	0.43	0.33	0.01	0	0	0.02	0.01	0.03	0.02	0.14	0.09	0.13	0.1	0.34	0.1	0.04	0.05	0.03	0.12	0.03	0.1
B48	0	0	0	0	0	0	0.11	0	0.01	0	0	0.03	0.03	0	0.09	0.22	0	0	0	0	0.65	0.04	0	0.21	0.02	0	0	0	0.2	0.06	0	0	0	0	0	0	0	0.01	0.01	0.02	0.01	0.14	0.02	0	0	0	0.02	0	0.02
B49	0.08	0.06	0.14	0.06	0.1	0.07	0.47	0.12	0.16	0.13	0.23	0.33	0.35	0.24	0.28	0.92	0.11	0.08	0.1	0.1	0.63	0.11	0.21	0.51	0.41	0.08	0.11	0.17	0.55	0.37	0.09	0.1	0.09	0.19	0.08	0.17	0.1	0.27	0.18	0.27	0.23	0.52	0.26	0.19	0.26	0.16	0.45	0.15	0.28
B50	0.72	0.84	0.64	0.67	0.61	0.67	0.24	0.83	0.07	0.97	0.38	0.39	0.1	0.88	0.59	0	0.98	0.93	0.83	0.86	0.43	0.65	0.05	0.32	0.03	0.7	0.82	0.9	0.51	0.32	0.99	0.97	0.36	0.44	0.98	0.78	0.5	0.4	0.42	0.45	0.59	0.39	0.83	0.56	0.4	0.9	0.1	0.91	0.69
B51	0.05	0.04	0.09	0.05	0.28	0.12	0.52	0.07	0.25	0.06	0.09	0.19	0.44	0.15	0.19	0.47	0.09	0.05	0.05	0.07	0.27	0.75	0.25	0.95	0.53	0.06	0.11	0.13	0.54	0.38	0.04	0	0.02	0.09	0.03	0.12	0.07	0.25	0.16	0.24	0.19	0.48	0.19	0.14	0.12	0.07	0.2	0.09	0.17
B52	0.73	0.17	0.3	0.27	0.52	0.25	0.16	0.51	0.84	0.23	0.03	0.12	0.63	0.92	0.15	0.52	0.14	0.47	0.12	0.36	0.26	0.86	0.86	0.97	0.78	0.35	0.68	0.39	0.38	0.18	0.35	0.19	0.16	0.24	0.42	0.79	0.71	0.25	0.31	0.22	0.24	0.31	0.15	0.7	0.56	0.3	0.17	0.82	0.31
B53	0	0	0.01	0	0.05	0.01	0.31	0	0.09	0.01	0.01	0.04	0.22	0.04	0.04	0.28	0.01	0	0	0.01	0.37	0.47	0.05	0.81	0.32	0	0.02	0.03	0.35	0.26	0	0	0	0.01	0	0.02	0.01	0.08	0.06	0.08	0.05	0.43	0.09	0.04	0.02	0.01	0.05	0.02	0.07
B54	0	0.01	0.01	0.01	0.04	0.01	0.66	0.01	0.12	0.01	0.07	0.1	0.31	0.03	0.06	0.28	0.02	0	0.01	0	0.95	0.15	0.03	0.45	0.16	0.01	0.02	0.02	0.35	0.17	0	0.09	0	0.01	0	0.03	0.01	0.07	0.07	0.07	0.04	0.34	0.09	0.02	0.02	0.01	0.05	0.01	0.06
B55	0.07	0.05	0.13	0.05	0.06	0.04	0.49	0.08	0.17	0.1	0.15	0.28	0.39	0.2	0.26	0.69	0.08	0.06	0.08	0.08	0.64	0.07	0.24	0.52	0.45	0.06	0.1	0.18	0.57	0.41	0.06	0.17	0.05	0.12	0.06	0.13	0.09	0.28	0.19	0.27	0.22	0.51	0.24	0.14	0.19	0.12	0.31	0.12	0.24
B56	0.01	0.01	0.01	0.01	0.3	0.22	0.06	0.57	0.36	0.04	0.1	0.01	0	0.15	0.21	0.72	0.03	0.02	0.01	0	0.3	0.22	0.01	0.19	0.02	0	0	0.04	0.07	0.01	0	0.2	0.03	0.01	0.02	0.29	0.07	0	0.6	0	0.01	0.26	0.65	0.51	0.01	0.04	0.02	0.04	0.79
B57	0	0	0	0	0	0	0.14	0	0	0	0	0	0.05	0	0	0.13	0	0	0	0	0.93	0	0	0.35	0	0	0	0	0.2	0.07	0	0	0	0	0	0	0	0.01	0	0.01	0	0.15	0	0	0	0	0	0	0
B58	0.35	0.43	0.48	0.48	0.97	0.71	0.45	0.72	0.73	0.36	0.66	0.97	0.25	0.27	0.33	0.59	0.49	0.41	0.53	0.54	0.41	0.88	0.45	0.4	0.43	0.96	0.98	0.68	0.66	0.51	0.6	0.81	0.85	0.44	0.5	0.47	0.46	0.46	0.42	0.62	0.53	0.57	0.53	0.51	0.46	0.43	0.6	0.39	0.53
B59	0.18	0.1	0.24	0.1	0.1	0.05	0.55	0.12	0.21	0.18	0.24	0.35	0.51	0.29	0.37	0.61	0.14	0.12	0.17	0.17	0.68	0.56	0.17	0.62	0.24	0.12	0.15	0.27	0.67	0.54	0.11	0.44	0.09	0.14	0.13	0.19	0.18	0.41	0.3	0.39	0.33	0.58	0.33	0.19	0.26	0.21	0.37	0.19	0.32
B60	0.65	0.36	0.74	0.45	0.6	0.33	0.48	0.64	0.87	0.53	0.52	0.3	0.31	0.78	0.91	0.57	0.34	0.59	0.34	0.48	0.38	0.45	0.86	0.37	0.22	0.45	0.34	0.54	0.64	0.26	0.72	0.99	0.48	0.48	0.62	0.45	0.93	0.51	0.87	0.57	0.52	0.55	0.87	0.82	0.48	0.51	0.48	0.62	0.89
B61	0.1	0.1	0.16	0.09	0.18	0.15	0.72	0.1	0.29	0.14	0.17	0.27	0.37	0.22	0.31	0.56	0.13	0.09	0.11	0.12	0.84	0.74	0.14	0.8	0.48	0.1	0.15	0.24	0.62	0.65	0.1	0.03	0.1	0.19	0.09	0.17	0.13	0.33	0.23	0.32	0.27	0.53	0.26	0.18	0.19	0.14	0.29	0.15	0.25
B63	0.22	0.19	0.33	0.2	0.25	0.16	0.58	0.26	0.33	0.26	0.33	0.52	0.4	0.34	0.66	0.65	0.24	0.21	0.28	0.27	0.48	0.53	0.26	0.47	0.3	0.28	0.27	0.4	0.7	0.57	0.24	0.13	0.23	0.25	0.23	0.29	0.28	0.47	0.37	0.49	0.43	0.62	0.42	0.29	0.35	0.3	0.47	0.28	0.41
B64	0.25	0.28	0.37	0.31	0.63	0.41	0.45	0.48	0.53	0.27	0.48	0.77	0.25	0.24	0.61	0.57	0.34	0.28	0.37	0.38	0.38	0.88	0.32	0.37	0.33	0.7	0.65	0.53	0.64	0.48	0.4	0.44	0.54	0.31	0.34	0.34	0.34	0.42	0.35	0.53	0.44	0.55	0.44	0.37	0.37	0.33	0.5	0.3	0.44
B65	0.31	0.2	0.35	0.2	0.2	0.12	0.6	0.23	0.33	0.29	0.36	0.47	0.66	0.42	0.48	0.7	0.25	0.23	0.29	0.29	0.78	0.72	0.29	0.76	0.38	0.23	0.28	0.4	0.75	0.63	0.22	0.78	0.19	0.25	0.23	0.31	0.3	0.52	0.42	0.51	0.46	0.67	0.45	0.31	0.38	0.33	0.49	0.32	0.43
B66	0.65	0.82	0.75	0.89	0.55	0.75	0.55	0.86	0.91	0.63	1	0.76	0.36	0.42	0.15	0.7	0.86	0.76	0.87	0.89	0.54	0.59	0.78	0.54	0.69	0.51	0.57	0.97	0.75	0.63	1	0.59	0.66	0.75	0.87	0.77	0.77	0.63	0.63	0.83	0.75	0.67	0.75	0.82	0.71	0.7	0.81	0.66	0.77
B67	0.25	0.2	0.35	0.2	0.2	0.14	0.65	0.24	0.32	0.29	0.33	0.47	0.49	0.42	0.48	0.7	0.25	0.23	0.29	0.28	0.54	0.46	0.28	0.54	0.34	0.23	0.22	0.4	0.75	0.63	0.24	0.1	0.19	0.27	0.24	0.31	0.3	0.52	0.42	0.51	0.46	0.67	0.45	0.31	0.38	0.33	0.49	0.32	0.43
B68	0.11	0.07	0.18	0.08	0.14	0.06	0.34	0.14	0.22	0.11	0.17	0.36	0.23	0.19	0.61	0.51	0.1	0.09	0.13	0.15	0.36	0.6	0.12	0.33	0.15	0.18	0.16	0.25	0.56	0.38	0.11	0.3	0.11	0.1	0.11	0.16	0.15	0.29	0.28	0.32	0.26	0.56	0.35	0.18	0.21	0.15	0.29	0.16	0.32
B69	0.25	0.2	0.35	0.2	0.19	0.13	0.65	0.24	0.31	0.29	0.32	0.47	0.49	0.41	0.47	0.69	0.24	0.22	0.28	0.27	0.55	0.45	0.27	0.53	0.33	0.22	0.21	0.39	0.74	0.62	0.23	0.09	0.19	0.27	0.23	0.3	0.29	0.52	0.41	0.5	0.45	0.67	0.44	0.3	0.38	0.33	0.48	0.31	0.43
B70	0.09	0.62	0.58	0.37	0.28	0.46	0.55	0.33	0.1	0.74	0.33	0.47	0.4	0.18	0.48	0.86	0.95	0.23	0.93	0.44	0.54	0.59	0.15	0.54	0.22	0.44	0.43	0.76	0.75	0.63	0.41	0.59	0.85	0.67	0.36	0.18	0.18	0.96	0	0.85	1	0.05	0	0.03	0.38	0.84	0.72	0.11	0.01
Comments: the p-value 0 means the value <0.01.
[truncated: 38 more columns]

## Sheet: Table 6
Table 5. O2PLS model between LAB and flavor
Component	R2X	R2X(cum)	R2(cum)	Q2(cum)	R2Y	R2Y(cum)	Significance
Model		0.802	0.816	0.713		0.921
Predictive		0.498	0.809	0.713		0.921
P1	0.225	0.225	0.766	0.691	0.863	0.863	R1
P2	0.273	0.498	0.809	0.713	0.0573	0.921	R1
Orthogonal in X(OPLS)		0.186	0.00636
O1	0.186	0.186	0.00636				R1
Orthogonal in X(PCA)		0.118	0
O2	0.118	0.118	0				R2
Comments:
*R2X--Fraction of the sum of squares of all X variables explained by this component
*R2X(cum)--Cumulative R2X up to the specified component
*R2(cum)--Cumulative R2 up to the specified component
*Q2(cum)--Cumulative Q2 up to the specified component.
*R2Y--Fraction of the sum of squares of Y variables explained by this component
*R2Y(cum)--Cumulative R2Y up to the specified component

## Sheet: Table 7
Table 6. O2PLS correlation matrix between LAB and flavor
	A1	A2	A3	A4	A5	A6	A7	A8	A9	A10	A11	A12	A13	A14	A15	A16	A17	A18	A19	C1	C2	C3	C4	C5	C6	C7	C8	C9	C10	C11	E1	E2	E3	E4	E5	E6	E7	E8	E9	E10	E11	E12	E13	E14	E15	E16	E17	E18	E19
Lhl	0.523064	0.688394	0.502642	0.582043	0.392565	0.539521	0.598026	0.427809	0.238845	0.469426	0.716177	0.20491	0.339638	0.261759	0.277038	0.425769	0.585894	0.521972	0.541919	0.46296	0.34735	-0.328522	0.24061	0.0213468	0.251962	0.516991	0.358897	0.291747	0.0760015	0.184925	0.531041	-0.462542	0.605972	0.62138	0.496127	0.362359	0.31942	0.300114	0.207197	0.271622	0.329433	0.18867	0.232762	0.306503	0.423947	0.48669	0.415629	0.418364	0.234812
Lac	0.531902	0.496674	0.710803	0.54123	0.472289	0.424778	0.0699848	0.461968	0.403249	0.707354	0.153415	0.585728	0.654719	0.571912	0.00599939	0.226934	0.538343	0.475821	0.655901	0.737414	-0.236069	-0.243358	0.593071	-0.27122	0.500809	0.607741	0.3063	0.356454	0.855755	0.680769	0.581521	-0.250937	0.445462	0.62017	0.491328	0.3211	0.45952	0.936898	0.170048	0.886952	0.820118	0.180215	-0.0201295	0.245188	0.571175	0.578768	0.565989	0.605335	0.0238284
Lbr	0.425249	0.253148	0.120923	0.376439	0.185983	0.384194	-0.169241	0.45014	0.350561	0.169574	0.111108	0.0881959	-0.150197	0.339687	0.379523	-0.0981332	0.102374	0.472794	0.0886777	0.162232	-0.136149	-0.268363	0.426813	0.160515	-0.00644676	0.274511	0.326691	0.396589	-0.243203	-0.0952255	0.343364	-0.322743	0.235115	0.101926	0.434906	0.408428	0.5868	-0.164699	0.753169	-0.118149	-0.0167021	0.315025	0.802806	0.677654	0.163257	0.149323	-0.0644313	0.347136	0.781651
Ppr	0.486002	0.423689	0.191221	0.520233	0.231177	0.426205	0.217445	0.237657	0.376335	0.15164	0.232946	0.322009	0.0806444	0.147829	0.517468	-0.0784222	0.254354	0.515189	0.222897	0.281823	-0.00839415	-0.132957	0.499496	0.093548	0.285025	0.405708	0.628265	0.497786	-0.161837	0.00311997	0.423811	-0.407512	0.379626	0.22029	0.53598	0.3773	0.511043	0.0202797	0.567784	-0.00279992	0.0438175	0.0841193	0.511748	0.469526	0.19323	0.209648	-0.00969048	0.268234	0.484085
Lpl	-0.028378	-0.0538872	-0.0928021	-0.0460604	0.172549	0.10489	-0.263707	0.154487	0.16592	-0.0477169	0.0199589	-0.120457	-0.328375	0.00587073	0.211269	-0.137531	-0.0499957	0.00718239	-0.0662566	-0.0624144	-0.190875	-0.0721324	-0.011723	0.302055	-0.081405	0.0628953	0.188034	0.00126521	-0.223029	-0.0257481	0.0694696	-0.221363	0.155885	-0.0866498	0.0633993	0.0365975	0.0899771	-0.248845	0.0722552	-0.159008	-0.14215	0.0230311	0.15443	0.15041	-0.0798388	-0.00509433	-0.116183	-0.029521	0.143277
Lpr	0.102198	0.292261	0.0958949	0.127374	0.317705	0.387286	0.174529	0.323484	-0.0383801	0.314235	0.40219	0.00552165	0.0157902	0.196189	0.053416	0.556574	0.409759	0.167182	0.330202	0.122734	0.162461	0.0114049	-0.0709226	0.320651	0.157873	0.0903489	0.180421	0.0364157	-0.166597	-0.202877	0.169723	-0.270173	0.395942	0.286459	0.15845	0.39966	0.0121288	-0.0526913	-0.0750756	-0.0101817	0.105661	0.0245283	0.020841	0.149478	0.279762	0.338759	0.41111	0.155772	0.0610432
Lsf	-0.426551	-0.476797	-0.361827	-0.476409	-0.45357	-0.563466	-0.190399	-0.454556	-0.363274	-0.40342	-0.334288	-0.27033	-0.176455	-0.320329	-0.280104	-0.156278	-0.429654	-0.459227	-0.403652	-0.370176	-0.0861118	0.20391	-0.420188	-0.116323	-0.336977	-0.460418	-0.435527	-0.333293	-0.127607	-0.192251	-0.472315	0.0649414	-0.483907	-0.438174	-0.457337	-0.389505	-0.406745	-0.249839	-0.318447	-0.258946	-0.293037	-0.168172	-0.302049	-0.401731	-0.341034	-0.379426	-0.272648	-0.389122	-0.311515
Lcr	-0.620263	-0.696926	-0.574192	-0.664042	-0.637534	-0.749273	-0.320495	-0.631299	-0.482982	-0.617258	-0.526295	-0.363657	-0.337885	-0.4666	-0.356425	-0.266165	-0.652781	-0.634691	-0.624246	-0.571413	-0.0498483	0.473	-0.538034	-0.143168	-0.461028	-0.670709	-0.613381	-0.441123	-0.236163	-0.344224	-0.679802	0.397786	-0.712402	-0.660443	-0.637987	-0.527259	-0.548791	-0.43046	-0.380715	-0.436447	-0.473294	-0.247887	-0.350709	-0.520276	-0.509643	-0.587056	-0.436824	-0.57252	-0.363837
Lsk	-0.573174	-0.610922	-0.480272	-0.610573	-0.531933	-0.626659	-0.20538	-0.554918	-0.421943	-0.524667	-0.461814	-0.365549	-0.290433	-0.420176	-0.36301	-0.214697	-0.554637	-0.590936	-0.547388	-0.537669	0.0514955	0.544605	-0.412503	-0.124186	-0.301599	-0.579192	-0.53381	-0.419469	-0.183932	-0.243406	-0.593795	0.690301	-0.625905	-0.522652	-0.593576	-0.490357	-0.519285	-0.347627	-0.397531	-0.353452	-0.395538	-0.20939	-0.368552	-0.490392	-0.4531	-0.505239	-0.374205	-0.504324	-0.383142
Ppt	-0.480134	-0.518114	-0.433657	-0.499899	-0.3309	-0.410368	-0.302536	-0.391271	-0.294905	-0.46431	-0.395322	-0.311558	-0.399022	-0.37465	-0.168937	-0.260759	-0.480008	-0.47767	-0.495764	-0.464046	0.109552	0.408521	-0.372413	0.00572729	-0.345354	-0.419724	-0.346654	-0.310373	-0.231943	-0.174908	-0.453677	0.548183	-0.441889	-0.455928	-0.466442	-0.396562	-0.385846	-0.382229	-0.290183	-0.3511	-0.388917	-0.192218	-0.24149	-0.333417	-0.417918	-0.44753	-0.373825	-0.428068	-0.249539
Lpn	0.0505072	0.261723	0.126356	0.110188	0.362262	0.233045	0.430809	0.225485	0.0189534	0.173493	0.331768	-0.0357551	0.122962	-0.00907295	0.217036	-0.0219953	0.396564	0.125161	0.299765	0.0482397	0.231316	-0.105918	0.00103908	0.0381407	0.161638	0.0434181	0.115486	-0.0158794	-0.0874633	-0.136668	0.062469	-0.125322	0.257907	0.0983338	0.121138	0.300291	-0.00380243	-0.0127578	-0.125024	-0.0504988	-0.0577945	-0.123113	-0.0721659	-0.0467606	0.0711474	0.29779	0.181299	0.0229768	-0.085647
Lcs	-0.0431648	0.0797648	-0.0908301	-0.0616503	0.101702	0.178762	-0.00153897	0.136001	-0.199438	0.109143	0.245774	-0.107423	-0.126789	0.101838	-0.0547089	0.531882	0.191393	0.0109455	0.121034	-0.0355219	0.0808742	-0.0116706	-0.267878	0.305568	-0.0227152	-0.0945033	0.060849	-0.0409691	-0.22701	-0.296243	-0.0116536	-0.173931	0.213017	0.070806	0.00056508	0.2045	-0.143283	-0.216035	-0.144845	-0.156919	-0.0590503	-0.0133737	-0.00484125	0.0780364	0.158696	0.142459	0.273209	0.0124403	0.0620893
Lmn	-0.138069	-0.04186	-0.173878	-0.107089	0.0257241	0.0639964	-0.0292395	0.0103752	0.0386131	-0.0485093	0.000395596	-0.0530731	-0.134456	-0.0959264	-0.0358627	-0.100134	0.0154003	-0.0960911	-0.0160248	-0.135876	0.156879	0.481443	-0.0769233	0.453424	0.127746	-0.0798932	0.0944975	-0.0227088	-0.149918	-0.172603	-0.0985556	-0.204633	0.0611101	-0.116879	-0.0557767	0.0317642	-0.127497	-0.194741	-0.117472	-0.160023	-0.149269	-0.100969	-0.0657966	-0.0995498	-0.105391	-0.0118849	-0.0745013	-0.156214	-0.0720876
Lcn	-0.259765	-0.271523	-0.282903	-0.270808	-0.0477262	-0.0751126	-0.253702	-0.12395	-0.0196105	-0.239586	-0.204978	-0.260283	-0.342734	-0.158353	-0.0643854	-0.204793	-0.255917	-0.243676	-0.297117	-0.283677	0.084033	0.108676	-0.198558	0.377673	-0.129163	-0.197055	-0.0615326	-0.163722	-0.231316	-0.0474783	-0.195616	0.10199	-0.130382	-0.234874	-0.217687	-0.171553	-0.148167	-0.317212	-0.108814	-0.25192	-0.254277	-0.0409573	-0.0470607	-0.0752739	-0.255086	-0.241697	-0.263555	-0.219151	-0.0606649
Lrs	-0.74674	-0.754831	-0.645248	-0.765036	-0.651892	-0.786934	-0.232794	-0.715007	-0.537223	-0.67337	-0.526388	-0.442361	-0.319601	-0.572052	-0.471565	-0.282492	-0.678492	-0.765265	-0.674694	-0.66749	0.0923721	0.633664	-0.663048	-0.1155	-0.491949	-0.74546	-0.692008	-0.547816	-0.243064	-0.333217	-0.783313	0.315752	-0.753108	-0.705357	-0.769222	-0.621557	-0.699771	-0.461235	-0.553362	-0.464717	-0.530568	-0.302842	-0.515393	-0.681093	-0.601921	-0.669741	-0.493157	-0.67521	-0.534183
Ldb	-0.393053	-0.431894	-0.32338	-0.431974	-0.422407	-0.485607	-0.158443	-0.395932	-0.311952	-0.360282	-0.327064	-0.246727	-0.180728	-0.283544	-0.246415	-0.138578	-0.390782	-0.411976	-0.368861	-0.355444	-0.116456	0.396353	-0.273068	-0.147606	-0.191438	-0.402813	-0.375987	-0.292539	-0.113292	-0.164935	-0.412858	0.170674	-0.436797	-0.370768	-0.407383	-0.349458	-0.361047	-0.224567	-0.282522	-0.2309	-0.259901	-0.148542	-0.266622	-0.351439	-0.302788	-0.338694	-0.242538	-0.345541	-0.273557
Lap	0.0648985	0.095282	0.181018	0.0422511	-0.174074	0.0644759	-0.224385	0.0976014	-0.0267281	0.152306	0.376629	0.223794	-0.121111	0.20635	-0.0543982	0.391695	0.132946	0.101424	0.158643	0.137356	-0.198121	0.152127	-0.168719	-0.276328	-0.186425	0.00436084	-0.0694419	0.107796	0.23635	0.145423	0.0905455	-0.0629444	0.166766	0.24054	0.058625	0.0532797	-0.103126	0.137365	-0.13845	0.0932643	0.123108	0.00947051	-0.00794459	0.109398	0.255601	0.19503	0.440907	0.195338	0.111085
Lsh	-0.178762	-0.132661	-0.195986	-0.17183	-0.0444055	0.00954686	-0.0945309	-0.144021	0.00310976	-0.128765	-0.151711	-0.0994025	-0.187191	-0.128778	-0.0965846	-0.0868455	-0.103478	-0.172041	-0.139615	-0.171731	0.115336	-0.111048	-0.154674	0.571604	0.161038	-0.150926	0.0661116	-0.0708421	-0.103	-0.0528835	-0.147193	0.130109	-0.0398876	-0.0845859	-0.132937	-0.0848279	-0.163452	-0.162851	-0.130329	-0.143826	-0.129484	-0.0976254	-0.103314	-0.0824069	-0.13129	-0.0957144	-0.107772	-0.17127	-0.10161
Lfm	-0.0238661	0.153575	-0.00192697	0.0265552	0.267105	0.132713	0.34508	0.0968043	-0.0177108	0.0279238	0.266962	-0.170464	0.0463842	-0.0530825	0.113837	-0.083789	0.243871	0.0350517	0.166077	-0.036573	0.298837	-0.073631	-0.0972915	0.143102	0.086181	-0.0087946	0.0927539	-0.0460733	-0.0866606	-0.120195	-0.0224757	-0.0840032	0.164937	-0.0781434	0.0345424	0.0737344	-0.112657	-0.121761	-0.187328	-0.101474	-0.133613	-0.097693	-0.0956837	-0.111834	-0.0316924	0.116256	0.0166349	-0.082336	-0.0891466
[truncated: 38 more columns]

## Sheet: Table 8
Table 6. P-vlaue O2PLS correlation matrix between LAB and flavor
	A1	A2	A3	A4	A5	A6	A7	A8	A9	A10	A11	A12	A13	A14	A15	A16	A17	A18	A19	C1	C2	C3	C4	C5	C6	C7	C8	C9	C10	C11	E1	E2	E3	E4	E5	E6	E7	E8	E9	E10	E11	E12	E13	E14	E15	E16	E17	E18	E19
Lhl	0	0	0	0	0.03	0	0	0.02	0.2	0.01	0	0.28	0.07	0.16	0.14	0.02	0	0	0	0.01	0.06	0.08	0.2	0.91	0.18	0	0.05	0.12	0.69	0.33	0	0.01	0	0	0.01	0.05	0.09	0.11	0.27	0.15	0.08	0.32	0.22	0.1	0.02	0.01	0.02	0.02	0.21
Lac	0	0.01	0	0	0.01	0.02	0.71	0.01	0.03	0	0.42	0	0	0	0.97	0.23	0	0.01	0	0	0.21	0.2	0	0.15	0	0	0.1	0.05	0	0	0	0.18	0.01	0	0.01	0.08	0.01	0	0.37	0	0	0.34	0.92	0.19	0	0	0	0	0.9
Lbr	0.02	0.18	0.52	0.04	0.33	0.04	0.37	0.01	0.06	0.37	0.56	0.64	0.43	0.07	0.04	0.61	0.59	0.01	0.64	0.39	0.47	0.15	0.02	0.4	0.97	0.14	0.08	0.03	0.2	0.62	0.06	0.08	0.21	0.59	0.02	0.03	0	0.38	0	0.53	0.93	0.09	0	0	0.39	0.43	0.74	0.06	0
Ppr	0.01	0.02	0.31	0	0.22	0.02	0.25	0.21	0.04	0.42	0.22	0.08	0.67	0.44	0	0.68	0.17	0	0.24	0.13	0.96	0.48	0	0.62	0.13	0.03	0	0.01	0.39	0.99	0.02	0.03	0.04	0.24	0	0.04	0	0.92	0	0.99	0.82	0.66	0	0.01	0.31	0.27	0.96	0.15	0.01
Lpl	0.88	0.78	0.63	0.81	0.36	0.58	0.16	0.42	0.38	0.8	0.92	0.53	0.08	0.98	0.26	0.47	0.79	0.97	0.73	0.74	0.31	0.7	0.95	0.1	0.67	0.74	0.32	0.99	0.24	0.89	0.72	0.24	0.41	0.65	0.74	0.85	0.64	0.18	0.7	0.4	0.45	0.9	0.42	0.43	0.67	0.98	0.54	0.88	0.45
Lpr	0.59	0.12	0.61	0.5	0.09	0.03	0.36	0.08	0.84	0.09	0.03	0.98	0.93	0.3	0.78	0	0.02	0.38	0.07	0.52	0.39	0.95	0.71	0.08	0.4	0.63	0.34	0.85	0.38	0.28	0.37	0.15	0.03	0.12	0.4	0.03	0.95	0.78	0.69	0.96	0.58	0.9	0.91	0.43	0.13	0.07	0.02	0.41	0.75
Lsf	0.02	0.01	0.05	0.01	0.01	0	0.31	0.01	0.05	0.03	0.07	0.15	0.35	0.08	0.13	0.41	0.02	0.01	0.03	0.04	0.65	0.28	0.02	0.54	0.07	0.01	0.02	0.07	0.5	0.31	0.01	0.73	0.01	0.02	0.01	0.03	0.03	0.18	0.09	0.17	0.12	0.37	0.1	0.03	0.07	0.04	0.14	0.03	0.09
Lcr	0	0	0	0	0	0	0.08	0	0.01	0	0	0.05	0.07	0.01	0.05	0.16	0	0	0	0	0.79	0.01	0	0.45	0.01	0	0	0.01	0.21	0.06	0	0.03	0	0	0	0	0	0.02	0.04	0.02	0.01	0.19	0.06	0	0	0	0.02	0	0.05
Lsk	0	0	0.01	0	0	0	0.28	0	0.02	0	0.01	0.05	0.12	0.02	0.05	0.25	0	0	0	0	0.79	0	0.02	0.51	0.11	0	0	0.02	0.33	0.19	0	0	0	0	0	0.01	0	0.06	0.03	0.06	0.03	0.27	0.05	0.01	0.01	0	0.04	0	0.04
Ppt	0.01	0	0.02	0	0.07	0.02	0.1	0.03	0.11	0.01	0.03	0.09	0.03	0.04	0.37	0.16	0.01	0.01	0.01	0.01	0.56	0.03	0.04	0.98	0.06	0.02	0.06	0.1	0.22	0.36	0.01	0	0.01	0.01	0.01	0.03	0.04	0.04	0.12	0.06	0.03	0.31	0.2	0.07	0.02	0.01	0.04	0.02	0.18
Lpn	0.79	0.16	0.51	0.56	0.05	0.22	0.02	0.23	0.92	0.36	0.07	0.85	0.52	0.96	0.25	0.91	0.03	0.51	0.11	0.8	0.22	0.58	1	0.84	0.39	0.82	0.54	0.93	0.65	0.47	0.74	0.51	0.17	0.61	0.52	0.11	0.98	0.95	0.51	0.79	0.76	0.52	0.7	0.81	0.71	0.11	0.34	0.9	0.65
Lcs	0.82	0.68	0.63	0.75	0.59	0.34	0.99	0.47	0.29	0.57	0.19	0.57	0.5	0.59	0.77	0	0.31	0.95	0.52	0.85	0.67	0.95	0.15	0.1	0.91	0.62	0.75	0.83	0.23	0.11	0.95	0.36	0.26	0.71	1	0.28	0.45	0.25	0.45	0.41	0.76	0.94	0.98	0.68	0.4	0.45	0.14	0.95	0.74
Lmn	0.47	0.83	0.36	0.57	0.89	0.74	0.88	0.96	0.84	0.8	1	0.78	0.48	0.61	0.85	0.6	0.94	0.61	0.93	0.47	0.41	0.01	0.69	0.01	0.5	0.67	0.62	0.91	0.43	0.36	0.6	0.28	0.75	0.54	0.77	0.87	0.5	0.3	0.54	0.4	0.43	0.6	0.73	0.6	0.58	0.95	0.7	0.41	0.71
Lcn	0.17	0.15	0.13	0.15	0.8	0.69	0.18	0.51	0.92	0.2	0.28	0.16	0.06	0.4	0.74	0.28	0.17	0.19	0.11	0.13	0.66	0.57	0.29	0.04	0.5	0.3	0.75	0.39	0.22	0.8	0.3	0.59	0.49	0.21	0.25	0.36	0.43	0.09	0.57	0.18	0.18	0.83	0.8	0.69	0.17	0.2	0.16	0.24	0.75
Lrs	0	0	0	0	0	0	0.22	0	0	0	0	0.01	0.09	0	0.01	0.13	0	0	0	0	0.63	0	0	0.54	0.01	0	0	0	0.2	0.07	0	0.09	0	0	0	0	0	0.01	0	0.01	0	0.1	0	0	0	0	0.01	0	0
Ldb	0.03	0.02	0.08	0.02	0.02	0.01	0.4	0.03	0.09	0.05	0.08	0.19	0.34	0.13	0.19	0.47	0.03	0.02	0.04	0.05	0.54	0.03	0.14	0.44	0.31	0.03	0.04	0.12	0.55	0.38	0.02	0.37	0.02	0.04	0.03	0.06	0.05	0.23	0.13	0.22	0.17	0.43	0.15	0.06	0.1	0.07	0.2	0.06	0.14
Lap	0.73	0.62	0.34	0.82	0.36	0.73	0.23	0.61	0.89	0.42	0.04	0.23	0.52	0.27	0.78	0.03	0.48	0.59	0.4	0.47	0.29	0.42	0.37	0.14	0.32	0.98	0.72	0.57	0.21	0.44	0.63	0.74	0.38	0.2	0.76	0.78	0.59	0.47	0.47	0.62	0.52	0.96	0.97	0.56	0.17	0.3	0.01	0.3	0.56
Lsh	0.34	0.48	0.3	0.36	0.82	0.96	0.62	0.45	0.99	0.5	0.42	0.6	0.32	0.5	0.61	0.65	0.59	0.36	0.46	0.36	0.54	0.56	0.41	0	0.4	0.43	0.73	0.71	0.59	0.78	0.44	0.49	0.83	0.66	0.48	0.66	0.39	0.39	0.49	0.45	0.5	0.61	0.59	0.67	0.49	0.61	0.57	0.37	0.59
Lfm	0.9	0.42	0.99	0.89	0.15	0.48	0.06	0.61	0.93	0.88	0.15	0.37	0.81	0.78	0.55	0.66	0.19	0.85	0.38	0.85	0.11	0.7	0.61	0.45	0.65	0.96	0.63	0.81	0.65	0.53	0.91	0.66	0.38	0.68	0.86	0.7	0.55	0.52	0.32	0.59	0.48	0.61	0.61	0.56	0.87	0.54	0.93	0.67	0.64
Comments: the p-value 0 means the value <0.01.
[truncated: 38 more columns]

## Sheet: Table 9
Table 7. Blast result of Lactobacillus
OTU ID	Species identification	Accession	Identity
OTU48	Lactobacillus mali	LC064888.1	0.99
OTU57	Lactobacillus oligofermentans	LN898144.1	0.99
OTU65	Lactobacillus amylolyticus	MF179534.1	0.99
OTU66	Lactobacillus fermentum	MG551162.1	0.99
OTU73	Lactobacillus amylophilus	CP018888.1	0.99
OTU77	Lactobacillus rossiae	MG149553.1	0.99
OTU232	Lactobacillus coryniformis subsp. torquens	CP017697.1	0.99
OTU292	Lactobacillus manihotivorans	KF312682.1	0.99
OTU339	Lactobacillus acidipiscis	MF191703.1	0.99
OTU363	Lactobacillus hilgardii	MF354303.1	0.99
OTU367	Lactobacillus uncultured Lactobacillus sp.	KU674948.1	0.99
OTU371	Lactobacillus sanfranciscensis	MF942371.1	0.99
OTU468	Lactobacillus acetotolerans	LC202658.1	0.99
OTU503	Lactobacillus harbinensis	MG551006.1	0.99
OTU560	Lactobacillus johnsonii	CP024781.1	0.99
OTU582	Lactobacillus sharpeae	LC065040.1	0.99
OTU647	Lactobacillus sakei	MG462120.1	0.99
OTU686	Lactobacillus plantarum	KC538945.1	0.99
OTU726	Lactobacillus parabuchneri	MG462056.1	0.98
OTU761	Lactobacillus brevis	MG571776.1	0.99
OTU771	Lactobacillus pontis	MF369853.1	0.99
OTU783	Lactobacillus iners AB-1	MF099828.1	0.99
OTU879	Lactobacillus casei	MG551255.1	0.99
OTU933	Lactobacillus pantheris	MF599382.1	0.99
OTU957	Lactobacillus ingluviei	KU184475.1	0.98
OTU977	Lactobacillus concavus DSM 17758	AB682360.1	0.99
OTU1031	Lactobacillus delbrueckii subsp. bulgaricus ND02	MF582789.1	0.99
OTU1060	Lactobacillus spicheri	KX218447.1	0.98
OTU1075	Lactobacillus sp. MbBipro17	HM534774.1	0.99
OTU1108	Lactobacillus paucivorans	NR 116943.1	0.99
OTU1278	Lactobacillus crustorum	MG462065.1	0.99
OTU1332	Lactobacillus murinus	MF754142.1	0.99
OTU887	Pediococcus parvulus	MG462094.1	0.99
OTU1398	Pediococcus pentosaceus	MG551545.1	0.99
